# Supplementary material for: Urinary metabolic phenotyping for Alzheimer’s disease
Source: Sci Rep. 2020 Dec 10;10:21745. doi: 10.1038/s41598-020-78031-9 (PMC7730184; doi:10.1038/s41598-020-78031-9)
Supplement: Supplementary file 1 — Supplementary Information. [file 41598_2020_78031_MOESM1_ESM.zip]

Archive with 15 entries (14 files):
- SupplementaryData/
- SupplementaryData/FigureS1_population_startification_cohorts.png
- SupplementaryData/FigureS2_population_startification_centres_DCR_and_Addneuromed.png
- SupplementaryData/FigureS3_RF_tuning_of_ntree.png
- SupplementaryData/FigureS4_RF_tuning_of_mtry.png
- SupplementaryData/FigureS5_diltiazem_MS_spectra.png
- SupplementaryData/FigureS6_diltiazem_proposed_structures.png
- SupplementaryData/FigureS7_Unknown_nucleoside_with_adenosyl_moiety_MS_spectra.png
- SupplementaryData/Metabolite_Annotation_details.docx
- SupplementaryData/SupplementaryFigures.docx
- SupplementaryData/TableS1_samples.xlsx
- SupplementaryData/TableS2_SNPs_metabolites_previous_studies.xlsx
- SupplementaryData/TableS3_metabolic_features_after_dimentionality_reduction.xlsx
- SupplementaryData/TableS4_annotated_metabolites_with_quantitative_comparisons_between_groups.xlsx
- SupplementaryData/Title_page.docx
