# Supplementary material for: Urinary metabolic phenotyping for Alzheimer’s disease
Source: Sci Rep. 2020 Dec 10;10:21745. doi: 10.1038/s41598-020-78031-9 (PMC7730184; doi:10.1038/s41598-020-78031-9)
Supplement: Supplementary file 1 — Supplementary Information. [file 41598_2020_78031_MOESM1_ESM.zip › SupplementaryData/TableS1_samples.xlsx]

## Sheet: Samples
Sample	Diagnosis	Age	Gender	Cohort	Centre	MMSE	APOE	Metabolomics Assays					DNA
								UPLC-MS			NMR	UPLC-MS & NMR
								UHPOS	URNEG	URPOS
Sum								560	560	560	574	469	356
DCR00004	sMCI	79	Male	DCR	London	27	NA	1	1	1	1	1	1
DCR00009	CTL	69	Female	DCR	London	30	NA	1	1	1	1	1	1
DCR00012	CTL	69	Female	DCR	London	29	NA	1	1	1	1	1	1
DCR00013	CTL	82	Male	DCR	London	30	NA	1	1	1	1	1	1
DCR00014	CTL	76	Female	DCR	London	29	NA	1	1	1	1	1	1
DCR00015	CTL	70	Male	DCR	London	29	NA	1	1	1	1	1	1
DCR00018	CTL	74	Female	DCR	London	30	NA	1	1	1	1	1	1
DCR00031	AD	79	Male	DCR	London	25	NA	1	1	1	1	1	1
DCR00032	AD	61	Female	DCR	London	26	NA	1	1	1	1	1	1
DCR00033	AD	69	Male	DCR	London	17	NA	1	1	1	1	1	1
DCR00039	AD	68	Male	DCR	London	25	NA	1	1	1	1	1	1
DCR00041	AD	81	Female	DCR	London	NA	NA	1	1	1	1	1	1
DCR00043	sMCI	81	Female	DCR	London	29	NA	1	1	1	1	1	1
DCR00044	AD	80	Male	DCR	London	17	NA	1	1	1	1	1	1
DCR00045	CTL	74	Male	DCR	London	29	NA	1	1	1	1	1	1
DCR00046	AD	74	Female	DCR	London	NA	NA	1	1	1	1	1	1
DCR00047	CTL	83	Male	DCR	London	28	NA	1	1	1	1	1	1
DCR00048	CTL	81	Female	DCR	London	29	NA	1	1	1	1	1	1
DCR00050	CTL	70	Male	DCR	London	28	NA	1	1	1	1	1	1
DCR00051	CTL	70	Female	DCR	London	30	NA	1	1	1	1	1	1
DCR00052	AD	88	Female	DCR	London	19	NA	1	1	1	1	1	1
DCR00054	CTL	74	Male	DCR	London	29	NA	1	1	1	1	1	1
DCR00055	AD	81	Female	DCR	London	NA	NA	1	1	1	1	1	1
DCR00056	CTL	74	Female	DCR	London	29	NA	1	1	1	1	1	1
DCR00061	CTL	73	Male	DCR	London	30	NA	1	1	1	1	1	1
DCR00063	AD	82	Female	DCR	London	20	NA	1	1	1	1	1	1
DCR00064	AD	80	Male	DCR	London	14	NA	1	1	1	1	1	0
DCR00068	AD	80	Male	DCR	London	22	NA	1	1	1	1	1	1
DCR00069	CTL	79	Male	DCR	London	NA	NA	1	1	1	0	0	1
DCR00070	CTL	73	Male	DCR	London	30	NA	1	1	1	1	1	1
DCR00071	CTL	83	Male	DCR	London	29	NA	1	1	1	1	1	0
DCR00075	CTL	78	Female	DCR	London	29	NA	1	1	1	1	1	1
DCR00076	CTL	74	Male	DCR	London	29	NA	1	1	1	1	1	1
DCR00081	AD	78	Female	DCR	London	NA	NA	1	1	1	1	1	1
DCR00083	CTL	75	Female	DCR	London	30	NA	1	1	1	1	1	1
DCR00086	AD	76	Male	DCR	London	13	NA	1	1	1	1	1	1
DCR00087	CTL	76	Male	DCR	London	30	NA	1	1	1	1	1	1
DCR00090	CTL	80	Male	DCR	London	28	NA	1	1	1	1	1	1
DCR00091	CTL	71	Female	DCR	London	29	NA	1	1	1	1	1	1
DCR00095	CTL	83	Female	DCR	London	30	NA	1	1	1	1	1	1
DCR00103	CTL	76	Female	DCR	London	29	NA	1	1	1	1	1	1
DCR00106	AD	76	Male	DCR	London	25	NA	1	1	1	1	1	1
DCR00111	AD	73	Male	DCR	London	12	NA	1	1	1	1	1	1
DCR00114	CTL	79	Female	DCR	London	29	NA	1	1	1	1	1	1
DCR00117	CTL	81	Male	DCR	London	27	NA	1	1	1	1	1	1
DCR00122	AD	72	Male	DCR	London	23	NA	1	1	1	1	1	1
DCR00129	AD	83	Female	DCR	London	NA	NA	1	1	1	1	1	1
DCR00130	AD	68	Male	DCR	London	9	NA	1	1	1	1	1	1
DCR00133	AD	77	Male	DCR	London	15	NA	1	1	1	1	1	1
DCR00136	CTL	81	Female	DCR	London	29	NA	1	1	1	1	1	1
DCR00144	CTL	74	Male	DCR	London	30	NA	1	1	1	1	1	1
DCR00146	AD	74	Male	DCR	London	NA	NA	1	1	1	1	1	1
DCR00157	CTL	86	Male	DCR	London	30	NA	1	1	1	1	1	1
DCR00161	CTL	87	Female	DCR	London	28	NA	1	1	1	1	1	1
DCR00162	CTL	72	Male	DCR	London	30	NA	1	1	1	1	1	1
DCR00164	CTL	76	Male	DCR	London	30	NA	1	1	1	1	1	1
DCR00167	CTL	80	Female	DCR	London	29	NA	1	1	1	1	1	1
DCR00170	CTL	79	Female	DCR	London	29	NA	1	1	1	1	1	1
DCR00171	AD	82	Female	DCR	London	24	NA	1	1	1	1	1	1
DCR00181	AD	63	Male	DCR	London	NA	NA	1	1	1	1	1	1
DCR00185	AD	80	Male	DCR	London	NA	NA	1	1	1	1	1	1
DCR00205	CTL	75	Female	DCR	London	30	NA	1	1	1	1	1	1
DCR00206	cMCI	85	Male	DCR	London	26	NA	1	1	1	1	1	1
DCR00211	sMCI	73	Female	DCR	London	26	NA	1	1	1	1	1	1
DCR00212	CTL	75	Male	DCR	London	30	NA	1	1	1	1	1	1
DCR00219	CTL	89	Female	DCR	London	29	NA	1	1	1	1	1	1
DCR00221	CTL	81	Male	DCR	London	30	NA	1	1	1	1	1	1
DCR00223	CTL	84	Female	DCR	London	27	NA	1	1	1	1	1	1
DCR00225	CTL	83	Male	DCR	London	29	NA	1	1	1	1	1	1
DCR00226	CTL	81	Female	DCR	London	29	NA	1	1	1	1	1	1
DCR00227	AD	85	Male	DCR	London	26	NA	1	1	1	1	1	1
DCR00230	sMCI	85	Male	DCR	London	26	NA	1	1	1	1	1	1
DCR00231	AD	75	Male	DCR	London	17	NA	1	1	1	1	1	1
DCR00234	CTL	70	Female	DCR	London	30	NA	1	1	1	1	1	1
DCR00237	CTL	87	Male	DCR	London	30	NA	1	1	1	1	1	1
DCR00238	CTL	68	Male	DCR	London	29	NA	1	1	1	1	1	1
DCR00239	CTL	72	Female	DCR	London	29	NA	1	1	1	1	1	1
DCR00249	sMCI	87	Female	DCR	London	28	NA	1	1	1	1	1	1
DCR00254	CTL	75	Female	DCR	London	30	NA	1	1	1	1	1	1
DCR00256	CTL	77	Male	DCR	London	30	NA	1	1	1	1	1	1
DCR00264	CTL	69	Male	DCR	London	30	NA	1	1	1	1	1	1
DCR00265	CTL	88	Female	DCR	London	29	NA	1	1	1	1	1	0
DCR00278	CTL	71	Male	DCR	London	30	NA	1	1	1	1	1	1
DCR00284	CTL	83	Female	DCR	London	26	NA	1	1	1	1	1	1
DCR00286	CTL	80	Female	DCR	London	30	NA	1	1	1	1	1	1
DCR00288	CTL	76	Male	DCR	London	29	NA	1	1	1	1	1	1
DCR00292	CTL	76	Female	DCR	London	30	NA	1	1	1	1	1	1
DCR00299	CTL	75	Female	DCR	London	27	NA	1	1	1	1	1	1
DCR00302	AD	86	Female	DCR	London	NA	NA	1	1	1	1	1	0
DCR00321	AD	71	Male	DCR	London	NA	NA	1	1	1	1	1	1
DCR00328	AD	83	Male	DCR	London	NA	NA	1	1	1	1	1	1
DCR00337	CTL	71	Female	DCR	London	26	NA	1	1	1	1	1	1
DCR00341	CTL	73	Female	DCR	London	29	NA	1	1	1	1	1	1
DCR00349	AD	78	Male	DCR	London	NA	NA	1	1	1	1	1	1
DCR00350	cMCI	88	Female	DCR	London	26	NA	1	1	1	1	1	1
DCR00353	AD	82	Female	DCR	London	NA	NA	1	1	1	1	1	1
DCR00360	AD	89	Female	DCR	London	23	NA	1	1	1	1	1	1
DCR00368	AD	77	Male	DCR	London	NA	NA	1	1	1	1	1	1
DCR00369	AD	83	Male	DCR	London	NA	NA	1	1	1	1	1	1
DCR00403	CTL	70	Male	DCR	London	29	NA	1	1	1	1	1	1
DCR00432	CTL	82	Male	DCR	London	30	NA	1	1	1	1	1	1
DCR00436	sMCI	72	Male	DCR	London	28	NA	1	1	1	1	1	0
DCR00463	AD	85	Female	DCR	London	24	NA	1	1	1	1	1	1
DCR00464	CTL	71	Male	DCR	London	27	NA	1	1	1	1	1	1
DCR00472	sMCI	82	Male	DCR	London	29	NA	1	1	1	1	1	1
DCR00477	sMCI	85	Male	DCR	London	28	NA	1	1	1	1	1	1
DCR00511	sMCI	80	Male	DCR	London	28	NA	0	0	0	1	0	1
DCR00520	sMCI	82	Male	DCR	London	24	NA	1	1	1	1	1	1
DCR00570	AD	76	Female	DCR	London	NA	NA	1	1	1	1	1	1
DCR00589	sMCI	73	Male	DCR	London	NA	NA	1	1	1	1	1	0
DCR00613	AD	77	Male	DCR	London	22	NA	1	1	1	1	1	1
DCR00717	sMCI	77	Male	DCR	London	24	NA	1	1	1	1	1	1
KPOA0001	AD	87	Female	ANM	Kupio	16	E4E4	1	1	1	1	1	1
KPOA0003	AD	82	Male	ANM	Kupio	21	E3E3	1	1	1	1	1	0
KPOA0004	AD	67	Female	ANM	Kupio	25	E3E4	1	1	1	1	1	1
KPOA0005	AD	84	Female	ANM	Kupio	13	E3E3	1	1	1	1	1	1
KPOA0006	AD	80	Male	ANM	Kupio	26	E3E3	1	1	1	1	1	1
KPOA0007	AD	72	Female	ANM	Kupio	24	E3E4	1	1	1	1	1	1
KPOA0008	AD	83	Female	ANM	Kupio	13	E3E3	0	0	0	1	0	1
KPOA0009	AD	76	Female	ANM	Kupio	15	E4E4	1	1	1	1	1	1
KPOA0010	AD	88	Male	ANM	Kupio	24	E3E3	1	1	1	1	1	1
KPOA0011	AD	82	Male	ANM	Kupio	NA	E3E4	1	1	1	1	1	1
KPOA0012	AD	67	Female	ANM	Kupio	20	E3E4	1	1	1	1	1	1
KPOA0013	AD	74	Male	ANM	Kupio	25	E4E4	1	1	1	1	1	1
KPOA0014	AD	85	Male	ANM	Kupio	15	E3E3	1	1	1	1	1	1
KPOA0015	AD	65	Female	ANM	Kupio	15	E3E4	1	1	1	1	1	1
KPOA0016	AD	63	Female	ANM	Kupio	NA	E4E4	1	1	1	1	1	1
KPOA0017	AD	78	Female	ANM	Kupio	22	E3E3	1	1	1	1	1	1
KPOA0018	AD	73	Female	ANM	Kupio	24	E3E4	1	1	1	1	1	1
KPOA0019	AD	81	Female	ANM	Kupio	12	E3E3	1	1	1	1	1	1
KPOA0020	AD	83	Male	ANM	Kupio	19	E3E4	1	1	1	1	1	1
KPOA0021	AD	71	Male	ANM	Kupio	20	E4E4	1	1	1	1	1	0
KPOA0023	AD	86	Female	ANM	Kupio	22	E3E3	1	1	1	1	1	0
KPOA0024	AD	80	Female	ANM	Kupio	26	E3E3	1	1	1	1	1	0
KPOA0025	AD	61	Male	ANM	Kupio	22	E4E4	1	1	1	1	1	1
KPOA0026	AD	81	Female	ANM	Kupio	14	E3E3	1	1	1	1	1	1
KPOA0027	AD	74	Male	ANM	Kupio	NA	E3E4	1	1	1	1	1	1
KPOA0029	AD	80	Male	ANM	Kupio	20	E2E3	1	1	1	1	1	1
KPOA0030	AD	78	Female	ANM	Kupio	NA	E3E4	1	1	1	1	1	1
KPOA0031	AD	83	Male	ANM	Kupio	26	E3E3	1	1	1	1	1	1
KPOA0032	AD	77	Female	ANM	Kupio	21	E3E4	1	1	1	1	1	1
KPOA0033	AD	82	Female	ANM	Kupio	22	E3E4	1	1	1	1	1	1
KPOA0034	AD	79	Male	ANM	Kupio	12	E4E4	1	1	1	1	1	1
KPOA0035	AD	68	Female	ANM	Kupio	21	E4E4	1	1	1	1	1	1
KPOA0036	AD	78	Female	ANM	Kupio	19	E3E3	1	1	1	1	1	0
KPOA0037	AD	79	Male	ANM	Kupio	12	E3E4	1	1	1	1	1	0
KPOA0038	AD	70	Male	ANM	Kupio	23	E3E4	1	1	1	1	1	1
KPOA0039	AD	76	Female	ANM	Kupio	26	E3E4	1	1	1	1	1	0
KPOA0040	AD	72	Female	ANM	Kupio	17	E2E3	1	1	1	1	1	1
KPOA0041	AD	74	Male	ANM	Kupio	24	E3E4	1	1	1	1	1	0
KPOA0042	AD	75	Female	ANM	Kupio	23	E4E4	1	1	1	1	1	0
KPOA0047	AD	67	Male	ANM	Kupio	24	E3E3	1	1	1	1	1	0
KPOA0048	AD	71	Male	ANM	Kupio	25	E3E3	1	1	1	1	1	0
KPOA0049	AD	85	Male	ANM	Kupio	21	E3E4	1	1	1	1	1	0
KPOC0001	CTL	79	Female	ANM	Kupio	29	E3E4	1	1	1	1	1	1
KPOC0002	CTL	78	Male	ANM	Kupio	28	E4E4	1	1	1	1	1	1
KPOC0003	CTL	77	Male	ANM	Kupio	30	E3E4	1	1	1	1	1	1
KPOC0004	CTL	75	Male	ANM	Kupio	28	E3E3	1	1	1	1	1	1
KPOC0005	CTL	76	Female	ANM	Kupio	29	E3E3	1	1	1	1	1	1
KPOC0008	CTL	74	Female	ANM	Kupio	30	E3E4	1	1	1	1	1	1
KPOC0009	CTL	76	Female	ANM	Kupio	29	E2E3	1	1	1	1	1	1
KPOC0010	CTL	77	Male	ANM	Kupio	28	E3E3	1	1	1	1	1	0
KPOC0011	CTL	80	Female	ANM	Kupio	30	E3E3	1	1	1	1	1	1
KPOC0012	CTL	81	Female	ANM	Kupio	26	E3E3	1	1	1	1	1	1
KPOC0013	CTL	84	Female	ANM	Kupio	27	E3E3	0	0	0	1	0	1
KPOC0014	CTL	74	Female	ANM	Kupio	30	E3E4	1	1	1	1	1	1
KPOC0015	CTL	79	Male	ANM	Kupio	28	E3E4	1	1	1	1	1	1
KPOC0016	CTL	77	Male	ANM	Kupio	30	E3E4	1	1	1	1	1	1
KPOC0017	CTL	79	Male	ANM	Kupio	28	E3E3	1	1	1	1	1	1
KPOC0018	CTL	81	Male	ANM	Kupio	29	E2E4	1	1	1	1	1	1
KPOC0019	CTL	75	Female	ANM	Kupio	29	E3E3	1	1	1	1	1	1
KPOC0020	CTL	76	Female	ANM	Kupio	28	E2E3	1	1	1	1	1	1
KPOC0022	CTL	74	Male	ANM	Kupio	28	E3E3	1	1	1	1	1	1
KPOC0023	CTL	78	Male	ANM	Kupio	30	E3E3	1	1	1	1	1	1
KPOC0024	CTL	79	Female	ANM	Kupio	28	E2E3	1	1	1	1	1	1
KPOC0025	CTL	79	Male	ANM	Kupio	25	E3E4	1	1	1	1	1	1
KPOC0027	CTL	80	Male	ANM	Kupio	29	E3E4	1	1	1	1	1	0
KPOC0042	CTL	62	Male	ANM	Kupio	29	E3E3	1	1	1	1	1	1
KPOC0051	CTL	68	Male	ANM	Kupio	28	E3E4	1	1	1	1	1	1
KPOM0001	cMCI	79	Female	ANM	Kupio	25	E3E4	1	1	1	1	1	1
KPOM0002	sMCI	75	Female	ANM	Kupio	26	E3E4	1	1	1	1	1	0
KPOM0003	cMCI	76	Female	ANM	Kupio	28	E3E4	1	1	1	1	1	1
KPOM0004	sMCI	77	Male	ANM	Kupio	29	E3E3	1	1	1	1	1	1
KPOM0005	cMCI	80	Female	ANM	Kupio	25	E3E4	1	1	1	1	1	1
KPOM0006	sMCI	75	Male	ANM	Kupio	24	E3E3	1	1	1	1	1	1
KPOM0008	sMCI	70	Female	ANM	Kupio	28	E3E3	1	1	1	1	1	1
KPOM0009	sMCI	65	Male	ANM	Kupio	27	E2E3	1	1	1	1	1	1
KPOM0010	cMCI	81	Male	ANM	Kupio	25	E3E4	1	1	1	1	1	1
KPOM0011	sMCI	85	Female	ANM	Kupio	28	E3E4	1	1	1	1	1	1
KPOM0012	sMCI	76	Female	ANM	Kupio	28	E3E3	1	1	1	1	1	1
KPOM0013	sMCI	79	Male	ANM	Kupio	26	E3E4	1	1	1	1	1	1
KPOM0014	cMCI	59	Male	ANM	Kupio	26	E3E4	1	1	1	1	1	1
KPOM0015	sMCI	83	Female	ANM	Kupio	24	E3E4	1	1	1	1	1	0
KPOM0016	sMCI	80	Female	ANM	Kupio	27	E3E3	1	1	1	1	1	1
KPOM0017	sMCI	88	Female	ANM	Kupio	26	E3E3	1	1	1	1	1	1
KPOM0018	cMCI	70	Female	ANM	Kupio	24	E3E4	1	1	1	1	1	1
KPOM0019	cMCI	68	Male	ANM	Kupio	27	E4E4	1	1	1	1	1	1
KPOM0020	cMCI	80	Female	ANM	Kupio	25	E3E4	1	1	1	1	1	0
KPOM0021	sMCI	76	Female	ANM	Kupio	28	E3E3	1	1	1	1	1	1
KPOM0022	sMCI	67	Male	ANM	Kupio	30	E3E3	1	1	1	1	1	1
KPOM0023	sMCI	76	Male	ANM	Kupio	29	E3E4	1	1	1	1	1	0
KPOM0024	cMCI	73	Male	ANM	Kupio	28	E2E3	1	1	1	1	1	1
KPOM0025	cMCI	73	Male	ANM	Kupio	27	E4E4	1	1	1	1	1	1
KPOM0026	sMCI	80	Female	ANM	Kupio	25	E3E4	1	1	1	1	1	1
KPOM0027	cMCI	83	Female	ANM	Kupio	28	E3E4	1	1	1	1	1	0
KPOM0028	sMCI	72	Female	ANM	Kupio	29	E3E4	1	1	1	1	1	0
KPOM0029	sMCI	66	Male	ANM	Kupio	28	E3E3	1	1	1	1	1	1
KPOM0030	cMCI	71	Male	ANM	Kupio	28	E4E4	1	1	1	1	1	1
KPOM0031	sMCI	82	Female	ANM	Kupio	29	E3E3	1	1	1	1	1	1
KPOM0032	sMCI	73	Female	ANM	Kupio	27	E4E4	1	1	1	1	1	0
KPOM0033	sMCI	85	Male	ANM	Kupio	27	E3E4	1	1	1	1	1	0
KPOM0034	sMCI	80	Female	ANM	Kupio	26	E4E4	0	0	0	1	0	1
KPOM0036	cMCI	77	Male	ANM	Kupio	NA	E3E4	1	1	1	0	0	1
KPOM0039	sMCI	71	Male	ANM	Kupio	28	E3E3	1	1	1	1	1	1
KPOM0040	cMCI	81	Female	ANM	Kupio	28	E3E3	1	1	1	1	1	0
KPOM0041	cMCI	76	Male	ANM	Kupio	25	E3E4	1	1	1	1	1	1
KPOM0042	sMCI	78	Female	ANM	Kupio	29	E3E4	1	1	1	1	1	0
KPOM0043	sMCI	79	Male	ANM	Kupio	NA	E3E3	1	1	1	1	1	1
KPOM0044	sMCI	79	Male	ANM	Kupio	26	E3E3	1	1	1	1	1	1
KPOM0045	sMCI	81	Female	ANM	Kupio	25	E3E3	1	1	1	1	1	0
KPOM0046	cMCI	82	Female	ANM	Kupio	29	E3E4	1	1	1	1	1	0
KPOM0047	sMCI	84	Male	ANM	Kupio	28	E3E3	1	1	1	1	1	0
KPOM0049	sMCI	79	Female	ANM	Kupio	28	E3E3	0	0	0	1	0	0
KPOM0050	sMCI	74	Female	ANM	Kupio	29	E3E4	1	1	1	1	1	0
KPOM0051	sMCI	70	Female	ANM	Kupio	29	E3E4	1	1	1	1	1	1
KPOM0052	sMCI	83	Female	ANM	Kupio	25	E3E3	1	1	1	1	1	0
LDZA0001	AD	76	Female	ANM	Lodz	23	E3E4	1	1	1	1	1	1
LDZA0003	AD	75	Male	ANM	Lodz	23	E3E3	1	1	1	1	1	1
LDZA0005	AD	76	Female	ANM	Lodz	NA	E2E3	1	1	1	1	1	0
LDZA0007	AD	83	Male	ANM	Lodz	22	E3E3	1	1	1	1	1	1
LDZA0008	AD	59	Female	ANM	Lodz	22	E3E3	1	1	1	1	1	1
LDZA0009	AD	78	Male	ANM	Lodz	25	E3E4	1	1	1	1	1	1
LDZA0010	AD	83	Male	ANM	Lodz	21	NA	1	1	1	1	1	0
LDZA0011	AD	81	Male	ANM	Lodz	15	E3E4	1	1	1	1	1	0
LDZA0012	AD	80	Female	ANM	Lodz	14	E3E4	1	1	1	1	1	1
LDZA0013	AD	88	Female	ANM	Lodz	21	E3E4	1	1	1	1	1	1
LDZA0014	AD	71	Female	ANM	Lodz	NA	E3E4	1	1	1	1	1	1
LDZA0015	AD	77	Female	ANM	Lodz	20	E2E3	1	1	1	1	1	1
LDZA0016	AD	83	Male	ANM	Lodz	NA	E3E3	1	1	1	1	1	0
LDZA0021	AD	78	Female	ANM	Lodz	13	NA	1	1	1	1	1	0
LDZA0022	AD	83	Male	ANM	Lodz	13	E3E3	1	1	1	1	1	0
LDZA0024	AD	71	Female	ANM	Lodz	21	E3E4	1	1	1	1	1	1
LDZA0030	AD	77	Male	ANM	Lodz	24	E3E4	1	1	1	1	1	0
LDZA0034	AD	72	Female	ANM	Lodz	22	E4E4	1	1	1	1	1	1
LDZA0035	AD	78	Female	ANM	Lodz	23	E3E4	1	1	1	1	1	1
LDZA0043	AD	75	Male	ANM	Lodz	25	E3E3	1	1	1	1	1	0
LDZC0001	CTL	79	Female	ANM	Lodz	28	E3E3	1	1	1	1	1	1
LDZC0002	CTL	74	Female	ANM	Lodz	29	E3E3	1	1	1	1	1	1
LDZC0003	CTL	73	Female	ANM	Lodz	27	E3E3	1	1	1	1	1	1
LDZC0004	CTL	69	Female	ANM	Lodz	28	E3E3	1	1	1	1	1	1
LDZC0006	CTL	70	Female	ANM	Lodz	30	E3E4	1	1	1	1	1	1
LDZC0007	CTL	69	Female	ANM	Lodz	29	E3E3	1	1	1	1	1	1
LDZC0008	CTL	70	Female	ANM	Lodz	29	E3E4	1	1	1	1	1	1
LDZC0010	CTL	69	Female	ANM	Lodz	30	NA	1	1	1	1	1	0
LDZC0013	CTL	76	Female	ANM	Lodz	29	E3E3	1	1	1	1	1	0
LDZC0014	CTL	71	Female	ANM	Lodz	29	E3E3	1	1	1	1	1	1
LDZC0015	CTL	79	Female	ANM	Lodz	28	E3E4	1	1	1	1	1	1
LDZC0017	CTL	78	Male	ANM	Lodz	27	E3E3	1	1	1	1	1	1
LDZC0020	CTL	80	Male	ANM	Lodz	29	E3E3	1	1	1	1	1	0
LDZC0028	CTL	70	Female	ANM	Lodz	30	E3E4	1	1	1	1	1	1
LDZC0029	CTL	79	Male	ANM	Lodz	30	E3E3	1	1	1	1	1	0
LDZM0001	sMCI	80	Male	ANM	Lodz	29	NA	1	1	1	1	1	0
LDZM0002	sMCI	76	Female	ANM	Lodz	26	NA	1	1	1	1	1	0
LDZM0003	sMCI	82	Female	ANM	Lodz	29	E3E3	1	1	1	1	1	1
LDZM0004	sMCI	79	Male	ANM	Lodz	29	E3E3	1	1	1	1	1	1
LDZM0005	sMCI	77	Female	ANM	Lodz	26	E3E3	1	1	1	1	1	1
LDZM0007	sMCI	68	Female	ANM	Lodz	24	E3E4	1	1	1	1	1	0
LDZM0008	sMCI	76	Female	ANM	Lodz	25	E3E4	1	1	1	1	1	1
LDZM0009	sMCI	76	Female	ANM	Lodz	26	NA	1	1	1	1	1	0
LDZM0010	sMCI	71	Female	ANM	Lodz	28	E3E4	1	1	1	1	1	1
LDZM0012	sMCI	71	Male	ANM	Lodz	30	E3E3	1	1	1	1	1	0
LDZM0013	cMCI	65	Female	ANM	Lodz	25	E3E3	1	1	1	1	1	0
LDZM0015	sMCI	75	Female	ANM	Lodz	29	E3E3	1	1	1	1	1	0
LDZM0016	sMCI	72	Male	ANM	Lodz	28	E2E3	1	1	1	1	1	0
LDZM0017	sMCI	77	Female	ANM	Lodz	25	E3E4	1	1	1	1	1	0
LDZM0019	sMCI	69	Female	ANM	Lodz	28	E3E3	1	1	1	1	1	0
LDZM0020	sMCI	66	Female	ANM	Lodz	28	E3E4	1	1	1	1	1	0
LDZM0021	cMCI	84	Female	ANM	Lodz	28	E3E4	1	1	1	1	1	0
LDZM0022	sMCI	70	Female	ANM	Lodz	25	E4E4	1	1	1	1	1	0
LDZM0023	sMCI	70	Female	ANM	Lodz	29	E3E3	1	1	1	1	1	0
LDZM0025	sMCI	68	Male	ANM	Lodz	26	E3E3	1	1	1	1	1	0
LDZM0026	sMCI	80	Female	ANM	Lodz	25	E3E4	1	1	1	1	1	0
LND.0002	AD	78	Female	ANM	London	NA	E4E4	1	1	1	0	0	0
LND.0008	cMCI	83	Male	ANM	London	NA	E3E3	1	1	1	0	0	0
LND.0010	CTL	85	Male	ANM	London	NA	E3E4	1	1	1	0	0	0
LND.0011	CTL	69	Female	ANM	London	NA	E3E3	1	1	1	0	0	0
LND.0014	CTL	87	Female	ANM	London	NA	E2E3	1	1	1	0	0	0
LND.0017	CTL	76	Female	ANM	London	NA	E3E4	1	1	1	0	0	0
LND.0018	CTL	85	Male	ANM	London	NA	E3E3	1	1	1	0	0	0
LND.0019	CTL	79	Female	ANM	London	NA	E3E3	1	1	1	0	0	0
LND.0020	AD	82	Male	ANM	London	NA	E4E4	1	1	1	0	0	0
LND.0021	CTL	77	Male	ANM	London	NA	E2E3	1	1	1	0	0	0
LND.0023	AD	78	Female	ANM	London	NA	E3E4	1	1	1	0	0	0
LND.0026	CTL	82	Male	ANM	London	NA	E3E4	1	1	1	0	0	0
LND.0027	sMCI	76	Male	ANM	London	NA	E3E3	1	1	1	0	0	0
LND.0028	AD	73	Male	ANM	London	NA	E3E4	1	1	1	0	0	0
LND.0029	CTL	73	Female	ANM	London	NA	E3E3	1	1	1	0	0	0
LND.0030	sMCI	73	Male	ANM	London	NA	E4E4	1	1	1	0	0	0
LND.0033	cMCI	94	Female	ANM	London	NA	E3E3	1	1	1	0	0	0
LND.0034	CTL	68	Female	ANM	London	NA	E3E4	1	1	1	0	0	0
LND.0036	sMCI	78	Female	ANM	London	NA	E3E3	1	1	1	0	0	0
LND.0037	sMCI	82	Male	ANM	London	NA	E2E4	1	1	1	0	0	0
LND.0039	CTL	74	Female	ANM	London	NA	E2E3	1	1	1	0	0	0
LND.0041	CTL	77	Male	ANM	London	NA	E3E3	1	1	1	0	0	0
LND.0042	AD	79	Male	ANM	London	NA	E3E4	1	1	1	0	0	0
LND.0043	AD	79	Male	ANM	London	NA	E3E4	1	1	1	0	0	0
LND.0045	cMCI	86	Male	ANM	London	NA	E2E3	1	1	1	0	0	0
LND.0046	sMCI	74	Male	ANM	London	NA	E2E3	1	1	1	0	0	0
LND.0047	sMCI	87	Male	ANM	London	NA	E3E4	1	1	1	0	0	0
LND.0049	CTL	76	Male	ANM	London	NA	E3E3	1	1	1	0	0	0
LND.0050	AD	80	Female	ANM	London	NA	E2E3	1	1	1	0	0	0
LND.0051	CTL	72	Female	ANM	London	NA	E2E3	1	1	1	0	0	0
LND.0056	sMCI	74	Female	ANM	London	NA	E3E4	1	1	1	0	0	0
LND.0057	CTL	78	Male	ANM	London	NA	E3E3	1	1	1	0	0	0
LND.0058	sMCI	82	Female	ANM	London	NA	NA	1	1	1	0	0	0
LND.0062	sMCI	79	Male	ANM	London	NA	E3E4	1	1	1	0	0	0
LND.0063	CTL	82	Female	ANM	London	NA	NA	1	1	1	0	0	0
LND.0066	CTL	80	Female	ANM	London	NA	E3E4	1	1	1	0	0	0
LND.0068	sMCI	85	Male	ANM	London	NA	E2E3	1	1	1	0	0	0
LND.0069	AD	79	Male	ANM	London	NA	E3E4	1	1	1	0	0	0
LND.0070	CTL	77	Male	ANM	London	NA	E2E2	1	1	1	0	0	0
LND.0071	CTL	82	Female	ANM	London	NA	E3E4	1	1	1	0	0	0
LND.0073	sMCI	76	Male	ANM	London	NA	E2E3	1	1	1	0	0	0
LND.0074	AD	83	Male	ANM	London	NA	E3E4	1	1	1	0	0	0
LND.0079	CTL	80	Female	ANM	London	NA	E3E3	1	1	1	0	0	0
LND.0081	CTL	78	Male	ANM	London	NA	NA	1	1	1	0	0	0
LND.0090	sMCI	80	Male	ANM	London	NA	E3E3	1	1	1	0	0	0
LND.0091	CTL	79	Female	ANM	London	NA	E3E3	1	1	1	0	0	0
LND.0092	CTL	79	Female	ANM	London	NA	E3E3	1	1	1	0	0	0
LND.0094	sMCI	84	Female	ANM	London	NA	E3E3	1	1	1	0	0	0
LND.0096	AD	78	Female	ANM	London	NA	E3E4	1	1	1	0	0	0
LND.0099	AD	75	Female	ANM	London	NA	E3E4	1	1	1	0	0	0
LND.0101	sMCI	78	Male	ANM	London	NA	E2E3	1	1	1	0	0	0
LND.0102	sMCI	79	Female	ANM	London	NA	E3E4	1	1	1	0	0	0
LND.0108	CTL	77	Female	ANM	London	NA	E3E3	1	1	1	0	0	0
LND.0110	CTL	88	Male	ANM	London	NA	E3E3	1	1	1	0	0	0
LND.0111	CTL	69	Female	ANM	London	NA	E3E3	1	1	1	0	0	0
LND.0114	sMCI	83	Male	ANM	London	NA	E3E4	1	1	1	0	0	0
LND.0115	CTL	82	Male	ANM	London	NA	E3E3	1	1	1	0	0	0
LND.0121	sMCI	83	Female	ANM	London	NA	E3E4	1	1	1	0	0	0
LND.0124	CTL	81	Female	ANM	London	NA	E4E4	1	1	1	0	0	0
LND.0128	AD	80	Female	ANM	London	NA	E4E4	1	1	1	0	0	0
LND.0129	cMCI	78	Female	ANM	London	NA	E3E3	1	1	1	0	0	0
LND.0130	CTL	74	Male	ANM	London	NA	E3E3	1	1	1	0	0	0
LND.0132	CTL	76	Female	ANM	London	NA	E3E4	1	1	1	0	0	0
LND.0133	cMCI	81	Female	ANM	London	NA	E3E3	1	1	1	0	0	0
LND.0135	sMCI	81	Male	ANM	London	NA	E3E3	1	1	1	0	0	0
LND.0137	CTL	77	Male	ANM	London	NA	E4E4	1	1	1	0	0	0
LND.0138	CTL	75	Female	ANM	London	NA	E3E3	1	1	1	0	0	0
LND.0139	sMCI	74	Female	ANM	London	NA	E3E3	1	1	1	0	0	0
LND.0141	sMCI	79	Male	ANM	London	NA	E3E3	1	1	1	0	0	0
LND.0142	sMCI	76	Female	ANM	London	NA	E2E2	1	1	1	0	0	0
LND.0143	CTL	74	Male	ANM	London	NA	E3E3	1	1	1	0	0	0
LND.0145	sMCI	80	Female	ANM	London	NA	E3E3	1	1	1	0	0	0
LND.0146	sMCI	74	Male	ANM	London	NA	E3E4	1	1	1	0	0	0
LND.0149	CTL	73	Female	ANM	London	NA	E2E4	1	1	1	0	0	0
LND.0150	sMCI	83	Male	ANM	London	NA	E3E3	1	1	1	0	0	0
LND.0151	CTL	81	Female	ANM	London	NA	E3E4	1	1	1	0	0	0
LND.0152	CTL	78	Female	ANM	London	NA	E3E4	1	1	1	0	0	0
LND.0155	CTL	75	Male	ANM	London	NA	E2E3	1	1	1	0	0	0
LND.0157	CTL	72	Male	ANM	London	NA	E3E4	1	1	1	0	0	0
LND.0158	CTL	73	Male	ANM	London	NA	E3E4	1	1	1	0	0	0
LND.0162	AD	71	Male	ANM	London	NA	E3E4	1	1	1	0	0	0
LND.0165	AD	81	Male	ANM	London	NA	E3E3	1	1	1	0	0	0
LND.0168	sMCI	89	Female	ANM	London	NA	E3E3	1	1	1	0	0	0
LND.0171	sMCI	87	Female	ANM	London	NA	E2E3	1	1	1	0	0	0
LND.0173	sMCI	77	Male	ANM	London	NA	E3E4	1	1	1	0	0	0
LND.0174	cMCI	69	Female	ANM	London	NA	E3E3	1	1	1	0	0	0
LND.0176	cMCI	85	Male	ANM	London	NA	E2E4	1	1	1	0	0	0
LNDA002	AD	78	Female	ANM	London	24	NA	0	0	0	1	0	0
LNDA008	AD	73	Male	ANM	London	26	NA	0	0	0	1	0	0
LNDA010	AD	82	Male	ANM	London	16	NA	0	0	0	1	0	0
LNDA012	AD	78	Female	ANM	London	26	NA	0	0	0	1	0	0
LNDA014	AD	79	Male	ANM	London	20	NA	0	0	0	1	0	0
LNDA015	AD	79	Male	ANM	London	20	NA	0	0	0	1	0	0
LNDA017	AD	80	Female	ANM	London	24	NA	0	0	0	1	0	0
LNDA020	AD	79	Male	ANM	London	26	NA	0	0	0	1	0	0
LNDA025	AD	83	Male	ANM	London	22	NA	0	0	0	1	0	0
LNDA026	AD	78	Female	ANM	London	21	NA	0	0	0	1	0	0
LNDA029	AD	75	Female	ANM	London	NA	NA	0	0	0	1	0	0
LNDA031	AD	80	Female	ANM	London	21	NA	0	0	0	1	0	0
LNDA036	AD	81	Male	ANM	London	23	NA	0	0	0	1	0	0
LNDA040	AD	71	Male	ANM	London	16	NA	0	0	0	1	0	0
LNDC001	CTL	85	Male	ANM	London	28	NA	0	0	0	1	0	0
LNDC002	CTL	87	Female	ANM	London	29	NA	0	0	0	1	0	0
LNDC003	CTL	85	Male	ANM	London	27	NA	0	0	0	1	0	0
LNDC004	CTL	69	Female	ANM	London	30	NA	0	0	0	1	0	0
LNDC005	CTL	77	Male	ANM	London	29	NA	0	0	0	1	0	0
LNDC006	CTL	68	Female	ANM	London	30	NA	0	0	0	1	0	0
LNDC007	CTL	74	Female	ANM	London	26	NA	0	0	0	1	0	0
LNDC010	CTL	76	Female	ANM	London	29	NA	0	0	0	1	0	0
LNDC011	CTL	79	Female	ANM	London	30	NA	0	0	0	1	0	0
LNDC012	CTL	82	Male	ANM	London	28	NA	0	0	0	1	0	0
LNDC013	CTL	73	Female	ANM	London	29	NA	0	0	0	1	0	0
LNDC016	CTL	77	Male	ANM	London	30	NA	0	0	0	1	0	0
LNDC019	CTL	78	Male	ANM	London	28	NA	0	0	0	1	0	0
LNDC023	CTL	72	Female	ANM	London	28	NA	0	0	0	1	0	0
LNDC024	CTL	82	Female	ANM	London	29	NA	0	0	0	1	0	0
LNDC026	CTL	80	Female	ANM	London	29	NA	0	0	0	1	0	0
LNDC029	CTL	76	Male	ANM	London	30	NA	0	0	0	1	0	0
LNDC030	CTL	77	Male	ANM	London	29	NA	0	0	0	1	0	0
LNDC033	CTL	82	Female	ANM	London	28	NA	0	0	0	1	0	0
LNDC035	CTL	80	Female	ANM	London	NA	NA	0	0	0	1	0	0
LNDC038	CTL	79	Female	ANM	London	29	NA	0	0	0	1	0	0
LNDC039	CTL	79	Female	ANM	London	29	NA	0	0	0	1	0	0
LNDC041	CTL	88	Male	ANM	London	27	NA	0	0	0	1	0	0
LNDC042	CTL	77	Female	ANM	London	29	NA	0	0	0	1	0	0
LNDC043	CTL	82	Male	ANM	London	30	NA	0	0	0	1	0	0
LNDC044	CTL	69	Female	ANM	London	30	NA	0	0	0	1	0	0
LNDC048	CTL	78	Male	ANM	London	27	NA	0	0	0	1	0	0
LNDC056	CTL	81	Female	ANM	London	27	NA	0	0	0	1	0	0
LNDC061	CTL	76	Female	ANM	London	30	NA	0	0	0	1	0	0
LNDC062	CTL	75	Female	ANM	London	30	NA	0	0	0	1	0	0
LNDC063	CTL	74	Male	ANM	London	30	NA	0	0	0	1	0	0
LNDC067	CTL	77	Male	ANM	London	30	NA	0	0	0	1	0	0
LNDC068	CTL	74	Male	ANM	London	30	NA	0	0	0	1	0	0
LNDC070	CTL	81	Female	ANM	London	27	NA	0	0	0	1	0	0
LNDC071	CTL	78	Female	ANM	London	29	NA	0	0	0	1	0	0
LNDC072	CTL	73	Female	ANM	London	28	NA	0	0	0	1	0	0
LNDC074	CTL	75	Male	ANM	London	30	NA	0	0	0	1	0	0
LNDC075	CTL	72	Male	ANM	London	29	NA	0	0	0	1	0	0
LNDC077	CTL	73	Male	ANM	London	30	NA	0	0	0	1	0	0
LNDC079	CTL	76	Male	ANM	London	30	NA	0	0	0	1	0	0
LNDM001	cMCI	83	Male	ANM	London	24	NA	0	0	0	1	0	0
LNDM003	cMCI	94	Female	ANM	London	27	NA	0	0	0	1	0	0
LNDM004	sMCI	78	Female	ANM	London	29	NA	0	0	0	1	0	0
LNDM005	sMCI	82	Male	ANM	London	27	NA	0	0	0	1	0	0
LNDM006	cMCI	86	Male	ANM	London	27	NA	0	0	0	1	0	0
LNDM007	sMCI	74	Male	ANM	London	30	NA	0	0	0	1	0	0
LNDM008	sMCI	74	Female	ANM	London	27	NA	0	0	0	1	0	0
LNDM009	sMCI	82	Female	ANM	London	28	NA	0	0	0	1	0	0
LNDM010	sMCI	79	Male	ANM	London	26	NA	0	0	0	1	0	0
LNDM011	sMCI	85	Male	ANM	London	26	NA	0	0	0	1	0	0
LNDM012	sMCI	87	Male	ANM	London	26	NA	0	0	0	1	0	0
LNDM013	sMCI	73	Male	ANM	London	28	NA	0	0	0	1	0	0
LNDM014	sMCI	76	Male	ANM	London	30	NA	0	0	0	1	0	0
LNDM015	sMCI	76	Male	ANM	London	29	NA	0	0	0	1	0	0
LNDM016	sMCI	80	Male	ANM	London	28	NA	0	0	0	1	0	0
LNDM018	cMCI	89	Female	ANM	London	25	NA	0	0	0	1	0	0
LNDM020	sMCI	83	Male	ANM	London	27	NA	0	0	0	1	0	0
LNDM021	sMCI	84	Female	ANM	London	28	NA	0	0	0	1	0	0
LNDM023	sMCI	79	Female	ANM	London	29	NA	0	0	0	1	0	0
LNDM026	sMCI	83	Female	ANM	London	28	NA	0	0	0	1	0	0
LNDM027	cMCI	81	Female	ANM	London	26	NA	0	0	0	1	0	0
LNDM029	sMCI	74	Female	ANM	London	28	NA	0	0	0	1	0	0
LNDM030	cMCI	78	Female	ANM	London	30	NA	0	0	0	1	0	0
LNDM031	sMCI	81	Male	ANM	London	26	NA	0	0	0	1	0	0
LNDM033	sMCI	79	Male	ANM	London	29	NA	0	0	0	1	0	0
LNDM034	sMCI	76	Female	ANM	London	30	NA	0	0	0	1	0	0
LNDM035	sMCI	74	Male	ANM	London	25	NA	0	0	0	1	0	0
LNDM036	sMCI	74	Male	ANM	London	27	NA	0	0	0	1	0	0
LNDM037	sMCI	83	Male	ANM	London	28	NA	0	0	0	1	0	0
LNDM039	sMCI	78	Male	ANM	London	27	NA	0	0	0	1	0	0
LNDM041	sMCI	89	Female	ANM	London	26	NA	0	0	0	1	0	0
LNDM042	cMCI	69	Female	ANM	London	27	NA	0	0	0	1	0	0
LNDM043	cMCI	85	Male	ANM	London	24	NA	0	0	0	1	0	0
LNDM044	sMCI	80	Female	ANM	London	26	NA	0	0	0	1	0	0
LNDM045	sMCI	77	Male	ANM	London	29	NA	0	0	0	1	0	0
LNDM046	sMCI	87	Female	ANM	London	28	NA	0	0	0	1	0	0
PRGA0002	AD	70	Male	ANM	Perugia	NA	E3E3	1	1	1	1	1	1
PRGA0003	AD	70	Female	ANM	Perugia	24	E3E3	1	1	1	1	1	1
PRGA0004	AD	73	Female	ANM	Perugia	NA	E3E4	1	1	1	1	1	1
PRGA0005	AD	77	Male	ANM	Perugia	24	E3E3	1	1	1	1	1	1
PRGA0006	AD	70	Male	ANM	Perugia	21	E4E4	1	1	1	1	1	1
PRGA0010	AD	72	Male	ANM	Perugia	NA	E2E3	1	1	1	1	1	0
PRGA0011	AD	81	Female	ANM	Perugia	24	E3E4	1	1	1	1	1	0
PRGA0012	AD	76	Female	ANM	Perugia	22	E3E4	1	1	1	1	1	1
PRGA0014	AD	83	Male	ANM	Perugia	21	E3E4	1	1	1	1	1	0
PRGA0015	AD	83	Female	ANM	Perugia	16	E3E3	1	1	1	1	1	1
PRGA0017	AD	80	Female	ANM	Perugia	20	E3E3	1	1	1	1	1	1
PRGA0018	AD	71	Female	ANM	Perugia	16	E4E4	1	1	1	1	1	0
PRGA0020	AD	80	Male	ANM	Perugia	24	E3E3	1	1	1	1	1	0
PRGA0021	AD	84	Male	ANM	Perugia	NA	E3E3	1	1	1	1	1	0
PRGA0022	AD	73	Male	ANM	Perugia	NA	E3E3	1	1	1	1	1	1
PRGA0026	AD	77	Female	ANM	Perugia	16	E3E4	1	1	1	1	1	1
PRGA0030	AD	83	Male	ANM	Perugia	25	E3E3	1	1	1	1	1	0
PRGA0031	AD	72	Female	ANM	Perugia	23	E3E4	1	1	1	1	1	1
PRGA0033	AD	80	Male	ANM	Perugia	NA	E3E4	1	1	1	0	0	1
PRGA0034	AD	80	Male	ANM	Perugia	23	E3E4	1	1	1	1	1	0
PRGA0036	AD	73	Male	ANM	Perugia	16	E3E3	1	1	1	1	1	1
PRGA0042	AD	79	Female	ANM	Perugia	25	E2E4	1	1	1	1	1	1
PRGA0045	AD	72	Female	ANM	Perugia	24	E3E4	1	1	1	1	1	1
PRGA0046	AD	82	Female	ANM	Perugia	16	E3E3	1	1	1	1	1	1
PRGA0047	AD	86	Male	ANM	Perugia	12	E3E3	1	1	1	1	1	1
PRGA0049	AD	71	Female	ANM	Perugia	21	E4E4	1	1	1	1	1	1
PRGA0052	AD	77	Female	ANM	Perugia	20	E3E4	1	1	1	1	1	1
PRGC0004	CTL	71	Male	ANM	Perugia	30	E3E3	1	1	1	1	1	1
PRGC0011	CTL	71	Female	ANM	Perugia	30	E3E3	1	1	1	1	1	1
PRGC0012	CTL	80	Female	ANM	Perugia	26	E2E3	1	1	1	1	1	1
PRGC0024	CTL	77	Male	ANM	Perugia	29	E3E3	1	1	1	1	1	1
PRGC0025	CTL	71	Female	ANM	Perugia	30	E3E3	1	1	1	1	1	1
PRGC0030	CTL	74	Male	ANM	Perugia	29	E3E3	1	1	1	1	1	1
PRGC0032	CTL	73	Male	ANM	Perugia	30	E3E3	1	1	1	1	1	1
PRGC0033	CTL	85	Female	ANM	Perugia	28	E3E3	1	1	1	1	1	0
PRGC0034	CTL	74	Male	ANM	Perugia	29	E3E3	1	1	1	1	1	0
PRGC0036	CTL	68	Female	ANM	Perugia	30	E3E3	1	1	1	1	1	1
PRGC0037	CTL	79	Male	ANM	Perugia	29	E3E3	1	1	1	1	1	1
PRGC0038	CTL	67	Male	ANM	Perugia	26	NA	1	1	1	1	1	1
PRGC0040	CTL	73	Male	ANM	Perugia	26	E3E3	1	1	1	1	1	0
PRGC0043	CTL	72	Female	ANM	Perugia	30	E3E3	1	1	1	1	1	1
PRGC0045	CTL	69	Male	ANM	Perugia	30	E3E4	1	1	1	1	1	0
PRGC0053	CTL	76	Female	ANM	Perugia	30	E3E3	1	1	1	1	1	1
PRGM0001	sMCI	72	Male	ANM	Perugia	30	E3E4	1	1	1	1	1	1
PRGM0002	sMCI	81	Male	ANM	Perugia	29	E3E3	1	1	1	1	1	0
PRGM0004	sMCI	81	Male	ANM	Perugia	25	E3E4	1	1	1	1	1	1
PRGM0005	cMCI	77	Female	ANM	Perugia	27	E3E4	1	1	1	1	1	1
PRGM0006	cMCI	79	Female	ANM	Perugia	26	E3E4	1	1	1	1	1	0
PRGM0007	cMCI	78	Female	ANM	Perugia	24	E3E3	1	1	1	1	1	0
PRGM0008	sMCI	70	Female	ANM	Perugia	29	E3E3	1	1	1	1	1	1
PRGM0009	sMCI	85	Female	ANM	Perugia	NA	E3E4	1	1	1	1	1	1
PRGM0011	sMCI	80	Male	ANM	Perugia	28	E3E3	1	1	1	1	1	1
PRGM0012	cMCI	85	Female	ANM	Perugia	26	E2E3	1	1	1	1	1	0
PRGM0013	cMCI	78	Female	ANM	Perugia	24	E2E3	1	1	1	1	1	0
PRGM0014	sMCI	78	Female	ANM	Perugia	NA	E3E3	1	1	1	1	1	0
PRGM0015	sMCI	78	Female	ANM	Perugia	26	E3E4	1	1	1	1	1	0
PRGM0016	cMCI	70	Female	ANM	Perugia	24	E3E4	0	0	0	1	0	0
PRGM0017	sMCI	74	Female	ANM	Perugia	25	E3E3	1	1	1	1	1	0
PRGM0018	cMCI	70	Female	ANM	Perugia	24	E3E4	1	1	1	1	1	1
PRGM0019	cMCI	74	Female	ANM	Perugia	25	E3E3	1	1	1	1	1	0
PRGM0020	cMCI	80	Female	ANM	Perugia	24	E3E3	1	1	1	1	1	0
PRGM0021	sMCI	81	Male	ANM	Perugia	29	E3E3	1	1	1	1	1	0
PRGM0022	sMCI	80	Male	ANM	Perugia	30	E3E3	1	1	1	1	1	1
PRGM0024	sMCI	84	Female	ANM	Perugia	26	E3E4	1	1	1	1	1	0
PRGM0025	sMCI	82	Male	ANM	Perugia	28	E3E3	1	1	1	1	1	0
PRGM0026	sMCI	80	Male	ANM	Perugia	29	E3E3	1	1	1	1	1	0
PRGM0027	sMCI	83	Female	ANM	Perugia	26	E3E4	0	0	0	1	0	0
PRGM0028	cMCI	71	Female	ANM	Perugia	29	E3E4	1	1	1	1	1	0
PRGM0029	sMCI	72	Female	ANM	Perugia	25	E3E3	1	1	1	1	1	1
PRGM0030	sMCI	76	Male	ANM	Perugia	28	E3E3	1	1	1	1	1	1
PRGM0031	sMCI	68	Female	ANM	Perugia	28	E4E4	1	1	1	1	1	1
PRGM0032	sMCI	72	Male	ANM	Perugia	29	E3E3	1	1	1	1	1	1
PRGM0034	sMCI	69	Female	ANM	Perugia	28	E3E3	1	1	1	1	1	0
PRGM0035	sMCI	83	Male	ANM	Perugia	28	E3E3	1	1	1	1	1	0
PRGM0036	sMCI	70	Female	ANM	Perugia	27	E3E4	1	1	1	1	1	0
PRGM0037	cMCI	77	Male	ANM	Perugia	24	E3E3	1	1	1	1	1	1
PRGM0038	cMCI	79	Male	ANM	Perugia	27	E3E3	1	1	1	1	1	1
PRGM0041	sMCI	83	Male	ANM	Perugia	24	E3E3	1	1	1	1	1	1
PRGM0042	sMCI	77	Male	ANM	Perugia	26	E3E4	1	1	1	1	1	0
PRGM0043	sMCI	79	Male	ANM	Perugia	26	E3E4	1	1	1	1	1	1
PRGM0044	sMCI	77	Female	ANM	Perugia	26	E2E3	1	1	1	1	1	1
PRGM0045	sMCI	77	Female	ANM	Perugia	27	E3E4	1	1	1	1	1	1
PRGM0046	cMCI	68	Male	ANM	Perugia	28	E3E3	1	1	1	1	1	1
PRGM0047	sMCI	83	Male	ANM	Perugia	27	E3E4	1	1	1	1	1	1
PRGM0050	sMCI	72	Female	ANM	Perugia	29	E3E4	1	1	1	1	1	1
PRGM0051	sMCI	74	Male	ANM	Perugia	27	E3E4	1	1	1	1	1	1
PRGM0052	sMCI	69	Male	ANM	Perugia	26	E3E3	1	1	1	1	1	1
THSA0002	AD	68	Female	ANM	Thessaloniki	12	E4E4	1	1	1	1	1	1
THSA0003	AD	85	Male	ANM	Thessaloniki	22	E3E3	1	1	1	1	1	0
THSA0004	AD	74	Male	ANM	Thessaloniki	12	E3E4	1	1	1	1	1	1
THSA0006	AD	72	Male	ANM	Thessaloniki	25	E3E4	1	1	1	1	1	1
THSA0007	AD	76	Male	ANM	Thessaloniki	17	E3E3	1	1	1	1	1	1
THSA0010	AD	76	Male	ANM	Thessaloniki	NA	E3E3	1	1	1	1	1	1
THSA0011	AD	77	Male	ANM	Thessaloniki	17	E3E3	1	1	1	1	1	1
THSA0013	AD	78	Male	ANM	Thessaloniki	21	NA	1	1	1	1	1	0
THSA0014	AD	72	Female	ANM	Thessaloniki	19	E3E3	1	1	1	1	1	0
THSA0016	AD	78	Male	ANM	Thessaloniki	14	E3E3	1	1	1	1	1	0
THSA0017	AD	67	Male	ANM	Thessaloniki	NA	E3E4	1	1	1	1	1	1
THSA0018	AD	75	Female	ANM	Thessaloniki	26	E3E4	1	1	1	1	1	1
THSA0020	AD	84	Female	ANM	Thessaloniki	20	E3E3	1	1	1	1	1	0
THSA0022	AD	74	Male	ANM	Thessaloniki	20	E3E3	1	1	1	1	1	1
THSA0025	AD	71	Female	ANM	Thessaloniki	25	E3E4	1	1	1	1	1	1
THSA0029	AD	82	Female	ANM	Thessaloniki	19	E3E3	1	1	1	1	1	0
THSA0031	AD	68	Female	ANM	Thessaloniki	13	E3E4	1	1	1	1	1	1
THSA0033	AD	76	Female	ANM	Thessaloniki	19	E4E4	1	1	1	1	1	1
THSA0034	AD	76	Female	ANM	Thessaloniki	22	E3E3	0	0	0	1	0	1
THSA0035	AD	71	Female	ANM	Thessaloniki	17	E3E3	1	1	1	1	1	0
THSA0036	AD	76	Female	ANM	Thessaloniki	18	E3E3	1	1	1	1	1	1
THSA0037	AD	77	Female	ANM	Thessaloniki	12	E3E4	1	1	1	1	1	1
THSA0038	AD	77	Male	ANM	Thessaloniki	15	E3E3	1	1	1	1	1	1
THSA0040	AD	67	Female	ANM	Thessaloniki	19	E4E4	1	1	1	1	1	1
THSA0041	AD	81	Female	ANM	Thessaloniki	18	E3E3	1	1	1	1	1	1
THSA0042	AD	81	Male	ANM	Thessaloniki	12	E3E4	1	1	1	1	1	1
THSA0043	AD	73	Female	ANM	Thessaloniki	15	E3E3	1	1	1	1	1	1
THSA0045	AD	78	Female	ANM	Thessaloniki	12	E3E3	1	1	1	1	1	1
THSA0048	AD	71	Male	ANM	Thessaloniki	22	E3E3	1	1	1	1	1	0
THSA0049	AD	73	Male	ANM	Thessaloniki	22	NA	1	1	1	1	1	1
THSA0052	AD	79	Male	ANM	Thessaloniki	17	E3E3	1	1	1	1	1	0
THSA0054	AD	66	Male	ANM	Thessaloniki	22	E3E4	1	1	1	1	1	0
THSA0055	AD	78	Female	ANM	Thessaloniki	14	E3E3	0	0	0	1	0	1
THSA0057	AD	69	Female	ANM	Thessaloniki	17	E4E4	1	1	1	1	1	1
THSA0059	AD	80	Male	ANM	Thessaloniki	24	E3E3	1	1	1	1	1	1
THSC0002	CTL	74	Female	ANM	Thessaloniki	28	E3E3	1	1	1	1	1	1
THSC0004	CTL	68	Female	ANM	Thessaloniki	29	E2E3	1	1	1	1	1	1
THSC0007	CTL	70	Male	ANM	Thessaloniki	30	E3E4	0	0	0	1	0	1
THSC0012	CTL	69	Male	ANM	Thessaloniki	29	E2E3	1	1	1	1	1	1
THSC0016	CTL	79	Male	ANM	Thessaloniki	30	E2E3	1	1	1	1	1	1
THSC0018	CTL	79	Male	ANM	Thessaloniki	30	E3E3	1	1	1	1	1	1
THSC0027	CTL	66	Female	ANM	Thessaloniki	29	E3E3	1	1	1	1	1	1
THSC0028	CTL	73	Female	ANM	Thessaloniki	27	NA	1	1	1	1	1	0
THSM0002	sMCI	73	Male	ANM	Thessaloniki	30	E3E3	1	1	1	1	1	0
THSM0003	sMCI	73	Male	ANM	Thessaloniki	28	E3E3	1	1	1	1	1	0
THSM0004	sMCI	75	Female	ANM	Thessaloniki	27	E3E3	1	1	1	1	1	1
THSM0005	sMCI	74	Female	ANM	Thessaloniki	29	E2E4	1	1	1	1	1	1
THSM0006	sMCI	70	Female	ANM	Thessaloniki	29	E3E3	1	1	1	1	1	0
THSM0009	sMCI	69	Male	ANM	Thessaloniki	25	E2E3	1	1	1	1	1	1
THSM0010	sMCI	73	Female	ANM	Thessaloniki	30	E3E4	1	1	1	1	1	0
THSM0011	sMCI	73	Female	ANM	Thessaloniki	27	E3E3	1	1	1	1	1	1
THSM0012	cMCI	68	Female	ANM	Thessaloniki	28	E3E3	1	1	1	1	1	1
THSM0013	sMCI	80	Female	ANM	Thessaloniki	28	E3E3	1	1	1	1	1	1
THSM0014	sMCI	68	Female	ANM	Thessaloniki	29	E3E3	1	1	1	1	1	0
THSM0015	sMCI	67	Male	ANM	Thessaloniki	28	E2E2	1	1	1	1	1	1
THSM0016	sMCI	73	Male	ANM	Thessaloniki	30	E3E3	1	1	1	1	1	1
THSM0018	sMCI	76	Female	ANM	Thessaloniki	26	E2E4	1	1	1	1	1	1
THSM0020	sMCI	77	Female	ANM	Thessaloniki	28	E3E3	1	1	1	1	1	0
THSM0021	sMCI	68	Female	ANM	Thessaloniki	29	E2E3	1	1	1	1	1	1
THSM0022	sMCI	68	Male	ANM	Thessaloniki	26	E3E3	1	1	1	1	1	1
THSM0023	sMCI	66	Female	ANM	Thessaloniki	29	E3E4	1	1	1	1	1	0
THSM0024	sMCI	76	Female	ANM	Thessaloniki	25	E3E3	1	1	1	1	1	0
THSM0025	sMCI	70	Male	ANM	Thessaloniki	28	E3E3	1	1	1	1	1	0
THSM0026	sMCI	70	Female	ANM	Thessaloniki	25	E3E3	1	1	1	1	1	0
THSM0027	sMCI	74	Male	ANM	Thessaloniki	26	E3E3	1	1	1	1	1	1
THSM0028	sMCI	69	Female	ANM	Thessaloniki	24	E3E3	1	1	1	1	1	1
THSM0029	sMCI	76	Male	ANM	Thessaloniki	28	E3E3	1	1	1	1	1	1
THSM0030	sMCI	88	Male	ANM	Thessaloniki	24	E3E3	1	1	1	1	1	0
THSM0032	sMCI	82	Female	ANM	Thessaloniki	25	E3E4	1	1	1	1	1	0
THSM0035	sMCI	80	Male	ANM	Thessaloniki	27	E3E3	1	1	1	1	1	1
THSM0036	sMCI	80	Female	ANM	Thessaloniki	25	E3E3	1	1	1	1	1	0
THSM0037	cMCI	75	Female	ANM	Thessaloniki	NA	E3E4	1	1	1	0	0	1
THSM0038	sMCI	74	Female	ANM	Thessaloniki	30	E3E4	1	1	1	1	1	1
THSM0039	sMCI	70	Male	ANM	Thessaloniki	28	E3E4	1	1	1	1	1	0
THSM0040	sMCI	70	Female	ANM	Thessaloniki	27	E3E4	1	1	1	1	1	1
THSM0042	sMCI	72	Male	ANM	Thessaloniki	26	E3E3	1	1	1	1	1	1
THSM0043	sMCI	72	Female	ANM	Thessaloniki	27	E3E3	1	1	1	1	1	1
THSM0044	sMCI	70	Male	ANM	Thessaloniki	28	E3E3	1	1	1	1	1	1
THSM0045	sMCI	75	Male	ANM	Thessaloniki	24	E2E3	1	1	1	1	1	0
THSM0046	sMCI	71	Female	ANM	Thessaloniki	26	E3E3	1	1	1	1	1	1
THSM0047	sMCI	72	Male	ANM	Thessaloniki	24	E3E3	1	1	1	1	1	0
THSM0048	sMCI	71	Female	ANM	Thessaloniki	29	E3E3	1	1	1	1	1	0
THSM0049	sMCI	70	Female	ANM	Thessaloniki	25	E3E3	1	1	1	1	1	1
THSM0050	sMCI	76	Female	ANM	Thessaloniki	24	E3E3	1	1	1	1	1	0
THSM0052	sMCI	83	Male	ANM	Thessaloniki	27	E3E4	1	1	1	1	1	1
THSM0055	sMCI	68	Male	ANM	Thessaloniki	25	NA	1	1	1	1	1	1
THSM0057	sMCI	68	Female	ANM	Thessaloniki	26	E3E3	1	1	1	1	1	1
THSM0060	sMCI	71	Female	ANM	Thessaloniki	NA	E3E4	1	1	1	1	1	1
THSM0061	sMCI	68	Female	ANM	Thessaloniki	26	E3E4	1	1	1	1	1	1
THSM0063	sMCI	80	Female	ANM	Thessaloniki	27	E3E4	1	1	1	1	1	1
THSM0064	cMCI	80	Male	ANM	Thessaloniki	28	E3E4	1	1	1	1	1	1
THSM0065	sMCI	77	Male	ANM	Thessaloniki	29	E3E3	1	1	1	1	1	1
TLSA0505	AD	62	Female	ANM	Toulouse	19	E3E4	1	1	1	1	1	1
TLSA0506	AD	80	Male	ANM	Toulouse	23	E3E4	0	0	0	1	0	0
TLSA0507	AD	64	Female	ANM	Toulouse	17	E3E3	1	1	1	1	1	1
TLSA0508	AD	65	Female	ANM	Toulouse	18	E3E3	0	0	0	1	0	1
TLSA0511	AD	70	Female	ANM	Toulouse	20	E3E3	0	0	0	1	0	1
TLSA0512	AD	80	Male	ANM	Toulouse	23	E4E4	1	1	1	1	1	1
TLSA0514	AD	76	Male	ANM	Toulouse	21	E4E4	1	1	1	1	1	1
TLSA0516	AD	74	Male	ANM	Toulouse	26	E4E4	1	1	1	1	1	0
TLSC0701	CTL	69	Male	ANM	Toulouse	30	E3E3	1	1	1	1	1	1
TLSC0702	CTL	70	Male	ANM	Toulouse	28	E3E3	1	1	1	1	1	1
TLSC0704	CTL	63	Male	ANM	Toulouse	30	E3E4	1	1	1	1	1	1
TLSC0706	CTL	69	Male	ANM	Toulouse	30	E3E3	1	1	1	1	1	1
TLSC0711	CTL	79	Male	ANM	Toulouse	28	E3E3	1	1	1	1	1	1
TLSC0712	CTL	70	Male	ANM	Toulouse	30	E3E3	1	1	1	1	1	1
TLSC0715	CTL	72	Male	ANM	Toulouse	30	E3E3	1	1	1	1	1	0
TLSC0719	CTL	72	Male	ANM	Toulouse	28	E3E3	1	1	1	1	1	1
TLSC0720	CTL	72	Female	ANM	Toulouse	30	E3E4	1	1	1	1	1	1
TLSM0601	sMCI	85	Male	ANM	Toulouse	28	NA	1	1	1	1	1	1
TLSM0602	cMCI	57	Female	ANM	Toulouse	30	E3E4	1	1	1	1	1	1
TLSM0603	sMCI	69	Female	ANM	Toulouse	27	E3E3	1	1	1	1	1	1
TLSM0604	cMCI	82	Male	ANM	Toulouse	28	E3E4	1	1	1	1	1	1
TLSM0605	cMCI	69	Female	ANM	Toulouse	25	E3E4	0	0	0	1	0	0
TLSM0606	sMCI	84	Male	ANM	Toulouse	30	E2E4	1	1	1	1	1	0
TLSM0607	sMCI	73	Female	ANM	Toulouse	29	E3E3	1	1	1	1	1	1
TLSM0608	sMCI	74	Male	ANM	Toulouse	28	E3E3	0	0	0	1	0	1
TLSM0610	sMCI	75	Male	ANM	Toulouse	30	E3E3	1	1	1	1	1	0
TLSM0612	cMCI	79	Female	ANM	Toulouse	28	E3E3	1	1	1	1	1	1
