# Supplementary material for: Urinary metabolic phenotyping for Alzheimer’s disease
Source: Sci Rep. 2020 Dec 10;10:21745. doi: 10.1038/s41598-020-78031-9 (PMC7730184; doi:10.1038/s41598-020-78031-9)
Supplement: Supplementary file 1 — Supplementary Information. [file 41598_2020_78031_MOESM1_ESM.zip › SupplementaryData/TableS2_SNPs_metabolites_previous_studies.xlsx]

## Sheet: Previous studies matched by SNP
Annotated Metabolite	SNP	Gene	Biofluid	Publication	UPLC-MS	1H NMR
3-Aminoisobutyrate	rs37369	AGXT2	Urine	Nicholson et al. (2011),Suhre et al. (2011),Rueedi et al. (2014),Raffler et al. (2015)	yes	yes
3-Aminoisobutyrate	rs40200	AGXT2	Urine	Rueedi et al. (2014)	yes	yes
ADpSGEGDFXAEGGGVR / ADSGEGDFXAEGGGVR	rs503279	FUT2	Serum	Suhre et al. (2010)	yes	yes
ADpSGEGDFXAEGGGVR / ADSGEGDFXAEGGGVR	rs612169	ABO	Serum	Suhre et al. (2010)	yes	yes
Bilirubin (E,E) / Oleoylcarnitine	rs887829	UGT1A	Serum	Suhre et al. (2010)	yes	no
Butyrylcarnitine/Propionylcarnitine	rs2066938	ACADS	Serum	Suhre et al. (2010)	yes	no
E-Selectin	rs11244035	ABO	Serum	Paterson et al. (2009)	yes	no
E-Selectin	rs28602591	ABO	Serum	Paterson et al. (2009)	yes	no
E-Selectin	rs3094379	ABO	Serum	Paterson et al. (2009)	yes	no
E-Selectin	rs4962153	ABO	Serum	Paterson et al. (2009)	yes	no
E-Selectin	rs500428	ABO	Serum	Paterson et al. (2009)	yes	no
E-Selectin	rs500498	ABO	Serum	Paterson et al. (2009)	yes	no
E-Selectin	rs505922	ABO	Serum	Paterson et al. (2009)	yes	no
E-Selectin	rs514708	ABO	Serum	Paterson et al. (2009)	yes	no
E-Selectin	rs549446	ABO	Serum	Paterson et al. (2009)	yes	no
E-Selectin	rs558240	ABO	Serum	Paterson et al. (2009)	yes	no
E-Selectin	rs568203	ABO	Serum	Paterson et al. (2009)	yes	no
E-Selectin	rs574347	ABO	Serum	Paterson et al. (2009)	yes	no
E-Selectin	rs624601	ABO	Serum	Paterson et al. (2009)	yes	no
E-Selectin	rs641943	ABO	Serum	Paterson et al. (2009)	yes	no
E-Selectin	rs644234	ABO	Serum	Paterson et al. (2009)	yes	yes
E-Selectin	rs739468	ABO	Serum	Paterson et al. (2009)	yes	no
E-Selectin	rs8176714	ABO	Serum	Paterson et al. (2009)	yes	no
E-Selectin	rs8176717	ABO	Serum	Paterson et al. (2009)	yes	no
E-Selectin	rs8176720	ABO	Serum	Paterson et al. (2009)	yes	no
E-Selectin	rs8176732	ABO	Serum	Paterson et al. (2009)	yes	no
E-Selectin Or Unknown	rs579459	ABO	Urine, Serum	Paterson et al. (2009),Rueedi et al. (2014)	yes	yes
E-Selectin Or Unknown	rs630014	ABO	Urine, Serum	Paterson et al. (2009),Rueedi et al. (2014)	yes	no
E-Selectin Or Unknown	rs657152	ABO	Urine, Serum	Paterson et al. (2009),Rueedi et al. (2014)	yes	yes
Eicosenoate (20:1n9 Or 11) / Tetradecanedioate	rs4149081	SLCO1B1	Serum	Suhre et al. (2010)	yes	no
Formate/Acetate Or 1‐Methylxanthine / 4‐Acetamidobutanoate Ratio	rs1495743	NAT2	Urine, Serum	Raffler et al. (2015),Suhre et al. (2010)	yes	yes
Formate/Succinate Ratio Or Unknown	rs4921914	NAT2	Urine	Rueedi et al. (2014),Suhre et al. (2011)	yes	yes
Fucose	rs2287921	FUT2	Urine	Rueedi et al. (2014)	yes	yes
Fucose	rs281408	FUT2	Urine	Rueedi et al. (2014)	yes	yes
Lysine	rs7247977	SLC7A9	Urine	Raffler et al. (2015)	yes	yes
Lysine Or Lysine/Valine Ratio	rs8101881	SLC7A9	Urine	Rueedi et al. (2014),Suhre et al. (2011)	yes	yes
N-Acetylated Compound(S)	rs10169213	ALMS1	Urine	Nicholson et al. (2011)	yes	yes
N-Acetylated Compound(S)	rs10169714	ALMS1	Urine	Nicholson et al. (2011)	yes	yes
N-Acetylated Compound(S)	rs10170849	ALMS1	Urine	Nicholson et al. (2011)	yes	yes
N-Acetylated Compound(S)	rs10175180	ALMS1	Urine	Nicholson et al. (2011)	yes	yes
N-Acetylated Compound(S)	rs10179134	ALMS1	Urine	Nicholson et al. (2011)	yes	yes
N-Acetylated Compound(S)	rs10185080	ALMS1	Urine	Nicholson et al. (2011)	yes	yes
N-Acetylated Compound(S)	rs10189574	ALMS1	Urine	Nicholson et al. (2011)	yes	yes
N-Acetylated Compound(S)	rs10190219	ALMS1	Urine	Nicholson et al. (2011)	yes	yes
N-Acetylated Compound(S)	rs10193972	ALMS1	Urine	Nicholson et al. (2011)	yes	yes
N-Acetylated Compound(S)	rs10197755	ALMS1	Urine	Nicholson et al. (2011)	yes	yes
N-Acetylated Compound(S)	rs10198549	ALMS1	Urine	Nicholson et al. (2011)	yes	yes
N-Acetylated Compound(S)	rs10199224	ALMS1	Urine	Nicholson et al. (2011)	yes	yes
N-Acetylated Compound(S)	rs10206899	ALMS1P	Urine	Nicholson et al. (2011)	yes	yes
N-Acetylated Compound(S)	rs10207220	ALMS1	Urine	Nicholson et al. (2011)	yes	yes
N-Acetylated Compound(S)	rs10496191	ALMS1	Urine	Nicholson et al. (2011)	yes	yes
N-Acetylated Compound(S)	rs10496193	ALMS1	Urine	Nicholson et al. (2011)	yes	yes
N-Acetylated Compound(S)	rs1052162	ALMS1	Urine	Nicholson et al. (2011)	yes	yes
N-Acetylated Compound(S)	rs11126404	ALMS1	Urine	Nicholson et al. (2011)	yes	yes
N-Acetylated Compound(S)	rs1114380	ALMS1	Urine	Nicholson et al. (2011)	yes	yes
N-Acetylated Compound(S)	rs11674602	ALMS1	Urine	Nicholson et al. (2011)	yes	yes
N-Acetylated Compound(S)	rs11689392	ALMS1	Urine	Nicholson et al. (2011)	yes	yes
N-Acetylated Compound(S)	rs11689588	ALMS1	Urine	Nicholson et al. (2011)	yes	yes
N-Acetylated Compound(S)	rs11884776	ALMS1	Urine	Nicholson et al. (2011),Rueedi et al. (2014)	yes	yes
N-Acetylated Compound(S)	rs11901272	ALMS1	Urine	Nicholson et al. (2011)	yes	yes
N-Acetylated Compound(S)	rs12104768	ALMS1	Urine	Rueedi et al. (2014)	yes	yes
N-Acetylated Compound(S)	rs13384952	ALMS1	Urine	Nicholson et al. (2011)	yes	yes
N-Acetylated Compound(S)	rs13391552	NAT8, ALMS1	Urine, Serum	Nicholson et al. (2011),Suhre et al. (2010)	yes	yes
N-Acetylated Compound(S)	rs13392691	ALMS1	Urine	Nicholson et al. (2011)	yes	yes
N-Acetylated Compound(S)	rs13398956	ALMS1	Urine	Nicholson et al. (2011)	yes	yes
N-Acetylated Compound(S)	rs13410232	ALMS1P1	Urine	Nicholson et al. (2011)	yes	yes
N-Acetylated Compound(S)	rs13421462	ALMS1	Urine	Nicholson et al. (2011)	yes	yes
N-Acetylated Compound(S)	rs13427832		Urine	Nicholson et al. (2011)	yes	yes
N-Acetylated Compound(S)	rs13432605	ALMS1	Urine	Nicholson et al. (2011)	yes	yes
N-Acetylated Compound(S)	rs13538	NAT8	Urine	Nicholson et al. (2011)	yes	yes
N-Acetylated Compound(S)	rs1534471	ALMS1	Urine	Nicholson et al. (2011)	yes	yes
N-Acetylated Compound(S)	rs17009149	ALMS1	Urine	Nicholson et al. (2011)	yes	yes
N-Acetylated Compound(S)	rs17009159	ALMS1	Urine	Nicholson et al. (2011)	yes	yes
N-Acetylated Compound(S)	rs1881245	ALMS1	Urine	Nicholson et al. (2011)	yes	yes
N-Acetylated Compound(S)	rs1918863	ALMS1	Urine	Nicholson et al. (2011)	yes	yes
N-Acetylated Compound(S)	rs2056486	ALMS1	Urine	Nicholson et al. (2011)	yes	yes
N-Acetylated Compound(S)	rs2421550	ALMS1	Urine	Nicholson et al. (2011)	yes	yes
N-Acetylated Compound(S)	rs2421577		Urine	Nicholson et al. (2011)	yes	yes
N-Acetylated Compound(S)	rs2901438	ALMS1	Urine	Nicholson et al. (2011)	yes	yes
N-Acetylated Compound(S)	rs3738848	ALMS1	Urine	Nicholson et al. (2011)	yes	yes
N-Acetylated Compound(S)	rs3813227	ALMS1	Urine	Nicholson et al. (2011)	yes	yes
N-Acetylated Compound(S)	rs4514898	TPRKB	Urine	Rueedi et al. (2014)	yes	no
N-Acetylated Compound(S)	rs6546835	ALMS1	Urine	Nicholson et al. (2011)	yes	yes
N-Acetylated Compound(S)	rs6546836	ALMS1	Urine	Nicholson et al. (2011)	yes	yes
N-Acetylated Compound(S)	rs6546837	ALMS1	Urine	Nicholson et al. (2011)	yes	yes
N-Acetylated Compound(S)	rs6546838	ALMS1	Urine	Nicholson et al. (2011)	yes	yes
N-Acetylated Compound(S)	rs6546839	ALMS1	Urine	Nicholson et al. (2011)	yes	yes
N-Acetylated Compound(S)	rs6546847	ALMS1	Urine	Rueedi et al. (2014),Nicholson et al. (2011)	yes	yes
N-Acetylated Compound(S)	rs6546849	ALMS1	Urine	Nicholson et al. (2011)	yes	yes
N-Acetylated Compound(S)	rs6546850	ALMS1	Urine	Nicholson et al. (2011)	yes	yes
N-Acetylated Compound(S)	rs6546851	ALMS1	Urine	Nicholson et al. (2011)	yes	yes
N-Acetylated Compound(S)	rs6546852	ALMS1	Urine	Nicholson et al. (2011)	yes	yes
N-Acetylated Compound(S)	rs6546853	ALMS1	Urine	Nicholson et al. (2011)	yes	yes
N-Acetylated Compound(S)	rs6546856	ALMS1	Urine	Nicholson et al. (2011)	yes	yes
N-Acetylated Compound(S)	rs6546857	ALMS1	Urine	Nicholson et al. (2011)	yes	yes
N-Acetylated Compound(S)	rs6546858	ALMS1	Urine	Nicholson et al. (2011)	yes	yes
N-Acetylated Compound(S)	rs6546859		Urine	Nicholson et al. (2011)	yes	yes
N-Acetylated Compound(S)	rs6546860		Urine	Nicholson et al. (2011)	yes	yes
N-Acetylated Compound(S)	rs6704782	ALMS1	Urine	Nicholson et al. (2011)	yes	yes
N-Acetylated Compound(S)	rs6705489	ALMS1	Urine	Nicholson et al. (2011)	yes	yes
N-Acetylated Compound(S)	rs6705977		Urine	Nicholson et al. (2011)	yes	yes
N-Acetylated Compound(S)	rs6707722	ALMS1	Urine	Nicholson et al. (2011)	yes	yes
N-Acetylated Compound(S)	rs6710438	ALMS1	Urine	Nicholson et al. (2011)	yes	yes
N-Acetylated Compound(S)	rs6711033	ALMS1	Urine	Nicholson et al. (2011)	yes	yes
N-Acetylated Compound(S)	rs6724782	ALMS1	Urine	Nicholson et al. (2011)	yes	yes
N-Acetylated Compound(S)	rs6726694		Urine	Nicholson et al. (2011)	yes	yes
N-Acetylated Compound(S)	rs6735946	ALMS1	Urine	Nicholson et al. (2011)	yes	yes
N-Acetylated Compound(S)	rs6740223	ALMS1	Urine	Nicholson et al. (2011)	yes	yes
N-Acetylated Compound(S)	rs6740766	ALMS1	Urine	Nicholson et al. (2011)	yes	yes
N-Acetylated Compound(S)	rs6745368	ALMS1	Urine	Nicholson et al. (2011)	yes	yes
N-Acetylated Compound(S)	rs6745480	ALMS1	Urine	Nicholson et al. (2011)	yes	yes
N-Acetylated Compound(S)	rs6753344	ALMS1	Urine	Nicholson et al. (2011)	yes	yes
N-Acetylated Compound(S)	rs6755217	ALMS1	Urine	Nicholson et al. (2011)	yes	yes
N-Acetylated Compound(S)	rs6755241	ALMS1	Urine	Nicholson et al. (2011)	yes	yes
N-Acetylated Compound(S)	rs6756885	ALMS1	Urine	Nicholson et al. (2011)	yes	yes
N-Acetylated Compound(S)	rs6756987	ALMS1_IT1	Urine	Nicholson et al. (2011)	yes	yes
N-Acetylated Compound(S)	rs7558944	ALMS1	Urine	Nicholson et al. (2011)	yes	yes
N-Acetylated Compound(S)	rs7564890	ALMS1	Urine	Nicholson et al. (2011)	yes	yes
N-Acetylated Compound(S)	rs7566385	ALMS1	Urine	Nicholson et al. (2011)	yes	yes
N-Acetylated Compound(S)	rs7572722	ALMS1	Urine	Nicholson et al. (2011)	yes	yes
N-Acetylated Compound(S)	rs7580825	ALMS1	Urine	Nicholson et al. (2011)	yes	yes
N-Acetylated Compound(S)	rs7583255	ALMS1	Urine	Nicholson et al. (2011)	yes	yes
N-Acetylated Compound(S)	rs7585004	ALMS1	Urine	Nicholson et al. (2011)	yes	yes
N-Acetylated Compound(S)	rs7586463	ALMS1	Urine	Nicholson et al. (2011)	yes	yes
N-Acetylated Compound(S)	rs7594511	ALMS1	Urine	Nicholson et al. (2011)	yes	yes
N-Acetylated Compound(S)	rs7598396	ALMS1	Urine	Nicholson et al. (2011)	yes	yes
N-Acetylated Compound(S)	rs7598419	ALMS1	Urine	Nicholson et al. (2011)	yes	yes
N-Acetylated Compound(S)	rs7603647	ALMS1	Urine	Nicholson et al. (2011)	yes	yes
N-Acetylated Compound(S)	rs7604682	ALMS1	Urine	Nicholson et al. (2011)	yes	yes
N-Acetylated Compound(S)	rs7607014	ALMS1	Urine	Nicholson et al. (2011)	yes	yes
N-Acetylated Compound(S)	rs7607892	ALMS1	Urine	Nicholson et al. (2011)	yes	yes
N-Acetylated Compound(S)	rs9309473	ALMS1	Urine	Nicholson et al. (2011)	yes	yes
N-Acetylated Compound(S)	rs9653557	ALMS1	Urine	Nicholson et al. (2011)	yes	yes
N-Acetylated Compound(S)	rs9807961	ALMS1	Urine	Nicholson et al. (2011)	yes	yes
Trimethylamine	rs1061115	HPS1, PYROXD2	Urine	Nicholson et al. (2011)	yes	yes
Trimethylamine	rs10786418	PYROXD2	Urine	Nicholson et al. (2011)	yes	yes
Trimethylamine	rs10883084	PYROXD2	Urine	Nicholson et al. (2011)	yes	yes
Trimethylamine	rs10883085	PYROXD2, MIR1287	Urine	Nicholson et al. (2011)	yes	yes
Trimethylamine	rs10883087	PYROXD2, MIR1287	Urine	Nicholson et al. (2011)	yes	yes
Trimethylamine	rs11189586	PYROXD2, MIR1287	Urine	Nicholson et al. (2011)	yes	yes
Trimethylamine	rs11189590	PYROXD2, MIR1287	Urine	Nicholson et al. (2011)	yes	yes
Trimethylamine	rs11189600	HPS1	Urine	Nicholson et al. (2011)	yes	yes
Trimethylamine	rs11597425	PYROXD2, MIR1287	Urine	Nicholson et al. (2011)	yes	yes
Trimethylamine	rs11597428	PYROXD2, MIR1287	Urine	Nicholson et al. (2011)	yes	yes
Trimethylamine	rs1739	HPS1, PYROXD2	Urine	Nicholson et al. (2011)	yes	yes
Trimethylamine	rs2147897	PYROXD2	Urine	Nicholson et al. (2011)	yes	yes
Trimethylamine	rs2182168	PYROXD2	Urine	Nicholson et al. (2011)	yes	yes
Trimethylamine	rs2274247	PYROXD2	Urine	Nicholson et al. (2011)	yes	yes
Trimethylamine	rs2296438	PYROXD2	Urine	Nicholson et al. (2011)	yes	yes
Trimethylamine	rs3830020	HPS1, PYROXD2	Urine	Nicholson et al. (2011)	yes	yes
Trimethylamine	rs4551689	PYROXD2	Urine	Nicholson et al. (2011)	yes	yes
Trimethylamine	rs6584190		Urine	Rueedi et al. (2014)	yes	no
Trimethylamine	rs6584192	PYROXD2	Urine	Nicholson et al. (2011)	yes	yes
Trimethylamine	rs701801	HPS1, PYROXD2	Urine	Nicholson et al. (2011)	yes	yes
Trimethylamine	rs7082192	PYROXD2	Urine	Nicholson et al. (2011)	yes	yes
Trimethylamine	rs7096654		Urine	Nicholson et al. (2011)	yes	yes
Trimethylamine	rs7097824	PYROXD2	Urine	Nicholson et al. (2011)	yes	yes
Trimethylamine	rs755126	PYROXD2	Urine	Nicholson et al. (2011)	yes	yes
Trimethylamine	rs7896828	PYROXD2	Urine	Nicholson et al. (2011)	yes	yes
Trimethylamine	rs7897357	PYROXD2	Urine	Nicholson et al. (2011)	yes	yes
Trimethylamine	rs7907555	PYROXD2, MIR1287	Urine	Nicholson et al. (2011)	yes	yes
Trimethylamine	rs7908310	PYROXD2, MIR1287	Urine	Nicholson et al. (2011)	yes	yes
Trimethylamine	rs7909131	PYROXD2	Urine	Nicholson et al. (2011)	yes	yes
Trimethylamine	rs7924209	PYROXD2, MIR1287	Urine	Nicholson et al. (2011)	yes	yes
Trimethylamine	rs7924303	PYROXD2, MIR1287	Urine	Nicholson et al. (2011)	yes	yes
Trimethylamine	rs942810	PYROXD2	Urine	Nicholson et al. (2011)	yes	yes
Trimethylamine Or Unknown	rs4345897	PYROXD2	Urine	Nicholson et al. (2011),Rueedi et al. (2014)	yes	yes
Irimethylamine Or Unknown, Dimethylamine In Serum	rs2147896	PYROXD2	Urine, Serum	Nicholson et al. (2011),Rueedi et al. (2014)	yes	yes
Irimethylamine Or Unknown, Dimethylamine In Serum	rs4539242	PYROXD2	Urine, Serum	Nicholson et al. (2011),Rueedi et al. (2014)	yes	yes
Trimethylamine, Dimethylamine In Serum	rs10786415	PYROXD2	Urine	Nicholson et al. (2011)	yes	yes
Trimethylamine, Dimethylamine In Serum	rs4488133	PYROXD2	Urine, Serum	Nicholson et al. (2011)	yes	yes
Trimethylamine, Dimethylamine In Serum	rs6584194	PYROXD2	Urine, Serum	Nicholson et al. (2011)	yes	yes
Trimethylamine, Dimethylamine In Serum	rs7072216	PYROXD2, MIR1287	Urine, Serum	Nicholson et al. (2011)	yes	yes
Trimethylamine, Dimethylamine In Serum	rs942814	PYROXD2	Urine, Serum	Nicholson et al. (2011)	yes	yes
Unknown	rs10178409	NAT8	Urine	Raffler et al. (2015)	yes	yes
Unknown	rs1509569	ACADL	Urine	Rueedi et al. (2014)	yes	no
Unknown	rs17702912	SLC5A11	Urine	Raffler et al. (2015)	yes	no
Unknown	rs35246381	NAT2	Urine	Raffler et al. (2015)	yes	yes
Unknown	rs3916	ACADS	Urine	Rueedi et al. (2014)	yes	no
Unknown	rs550057	ABO	Urine	Raffler et al. (2015)	yes	yes
Unknown	rs633862	ABO	Urine	Rueedi et al. (2014)	yes	yes
Unknown	rs687289	ABO	Urine	Rueedi et al. (2014)	yes	yes
Unknown	rs8176749	ABO	Urine	Rueedi et al. (2014)	yes	no
1‐Arachidonoylglycero‐Phosphoethanolamine/1‐Linoleoylglycerophospho‐	rs174547	FADS1	Serum	Suhre et al. (2010)	no	no
1‐Eicosatrienoylglycero‐Phosphocholine /1‐Linoleoylglycero‐Phosphocholine	rs7200543	PDXDC1	Serum	Suhre et al. (2010)	no	no
10‐Nonadecenoate (19:1n9) / 10‐Undecenoate (11:1n1)	rs9332998	CYP4A	Serum	Suhre et al. (2010)	no	no
2-Hydroxyisobutyrate	rs4760099	HPD	Urine	Raffler et al. (2015)	no	no
2-Hydroxyisobutyrate	rs7314056	PSMD9	Urine	Rueedi et al. (2014)	no	no
2-Hydroxyisobutyrate	rs830124		Urine	Suhre et al. (2011)	no	no
3-Aminoisobutyrate	rs11062102	SLC6A13	Urine	Raffler et al. (2015)	no	no
3-Aminoisobutyrate	rs16899972	AGXT2	Urine	Rueedi et al. (2014)	no	no
3-Aminoisobutyrate	rs468327	AGXT2	Urine	Rueedi et al. (2014)	no	no
3-Aminoisobutyrate	rs7717823	AGXT2	Urine	Rueedi et al. (2014)	no	no
3‐(4‐Hydroxyphenyl)Lactate / Isovalerylcarnitine	rs10518693	IVD	Serum	Suhre et al. (2010)	no	no
5‐Oxoproline	rs6558295	OPLAH	Serum	Suhre et al. (2010)	no	no
Acylcarnitine C12 C4:1-Dc C10	rs10953730		Serum	Gieger et al. (2008)	no	no
ADpSGEGDFXAEGGGVR / DSGEGDFXAEGGGVR	rs10799701	ALPL	Serum	Suhre et al. (2010)	no	no
ADpSGEGDFXAEGGGVR / DSGEGDFXAEGGGVR	rs2087160	ENPEP	Serum	Suhre et al. (2010)	no	no
Alpha‐Hydroxyisovalerate	rs2403254	HPS5	Serum	Suhre et al. (2010)	no	no
Androsterone Sulfate	rs17277546	CYP3A4	Serum	Suhre et al. (2010)	no	no
Androsterone Sulfate / Epiandrosterone Sulfate	rs2518049	AKR1C	Serum	Suhre et al. (2010)	no	no
Aspartylphenylalanine	rs4329	ACE	Serum	Suhre et al. (2010)	no	no
Bradykinin, Des‐Arg(9)	rs4253252	KLKB1	Serum	Suhre et al. (2010)	no	no
Caffeine / Quinate	rs12670403	AHR	Serum	Suhre et al. (2010)	no	no
Carnitine	rs7094971	SLC16A9	Serum	Suhre et al. (2010)	no	no
Decanoylcarnitine	rs8396	ETFDH	Serum	Suhre et al. (2010)	no	no
Docosahexaenoate (Dha; 22:6n3) /Eicosapentaenoate (Epa; 20:5n3)	rs9393903	ELOVL2	Serum	Suhre et al. (2010)	no	no
Docosahexaonic Acid	rs17267292		Serum	Gieger et al. (2008)	no	no
E-Selectin	rs11244053	ABO	Serum	Paterson et al. (2009)	no	no
E-Selectin	rs2073935	ABO	Serum	Paterson et al. (2009)	no	no
E-Selectin	rs8176694	ABO	Serum	Paterson et al. (2009)	no	no
E-Selectin	rs8176719	ABO	Serum	Paterson et al. (2009)	no	no
Ethanolamine	rs56043887	ETNPPL	Urine	Raffler et al. (2015)	no	no
Glucose / Mannose	rs780094	GCKR	Serum	Suhre et al. (2010)	no	no
Glutamine	rs2657879	GLS2	Serum	Suhre et al. (2010)	no	no
Glutaroyl Carnitine / Lysine	rs6499165	SLC7A6	Serum	Suhre et al. (2010)	no	no
Glycine	rs2216405	CPS1	Serum	Suhre et al. (2010)	no	no
Glycine/Alanine	rs1755615	GLDC	Urine	Raffler et al. (2015)	no	no
Glycine/Citrate	rs3846710	SLC36A2	Urine	Raffler et al. (2015)	no	no
Glycine/Threonine	rs715	CPS1	Urine	Raffler et al. (2015)	no	no
Glycolate	rs3132440	XYLB	Urine	Raffler et al. (2015)	no	no
Hexanoylcarnitine/Oleate	rs211718	ACADM	Serum	Suhre et al. (2010)	no	no
Histidine/Τ-Methylhistidine	rs11133665	SLC6A19	Urine	Raffler et al. (2015)	no	no
Histidine/Τ-Methylhistidine	rs7219014	PNMT	Urine	Raffler et al. (2015)	no	no
Inosine	rs494562	NT5E	Serum	Suhre et al. (2010)	no	no
Isobutyrylcarnitine	rs662138	SLC22A1	Serum	Suhre et al. (2010)	no	no
Isoleucine / Tyrosine	rs7760535	SLC16A10	Serum	Suhre et al. (2010)	no	no
Isovalerylcarnitine	rs272889	SLC22A4	Serum	Suhre et al. (2010)	no	no
Lysine	rs6510300	SLC7A9	Urine	Rueedi et al. (2014)	no	no
Lysine	rs992037		Serum	Gieger et al. (2008)	no	no
Myristate (14:0) / Myristoleate (14:1n5)	rs603424	SCD	Serum	Suhre et al. (2010)	no	no
N-Acetylated Compound(S)	rs10469966	ALMS1	Urine	Nicholson et al. (2011)	no	no
N-Acetylated Compound(S)	rs3813229	STAMBP	Urine	Rueedi et al. (2014)	no	no
N-Acetylated Compound(S)	rs6707146	ALMS1	Urine	Nicholson et al. (2011)	no	no
N,N-Dimethylglycine/Alanine Or Alanine/N,N-Dimethylglycine Ratio	rs17279437	SLC6A20	Urine	Raffler et al. (2015),Suhre et al. (2011)	no	no
N,N-Dimethylglycine/Betaine	rs6453429	DMGDH	Urine	Raffler et al. (2015)	no	no
Phenylalanine	rs6807064		Serum	Gieger et al. (2008)	no	no
Phosphatidylcholine Pc Aa C34:4	rs4453795		Serum	Gieger et al. (2008)	no	no
Phosphatidylcholine Pc Aa C36:4	rs174548		Serum	Gieger et al. (2008)	no	no
Phosphatidylcholine Pc Aa C36:4	rs174549		Serum	Gieger et al. (2008)	no	no
Phosphatidylcholine Pc Ae C34:2	rs9924951		Serum	Gieger et al. (2008)	no	no
Phosphatidylcholine Pc Ae C34:2	rs9935875		Serum	Gieger et al. (2008)	no	no
Phosphatidylcholine Pc Ae C34:2	rs9935962		Serum	Gieger et al. (2008)	no	no
Phosphatidylcholine Pc Ae C34:2	rs9936248		Serum	Gieger et al. (2008)	no	no
Phosphatidylcholine Pc Ae C38:3	rs10517480		Serum	Gieger et al. (2008)	no	no
Phosphatidylethanoamine Pe A C10:0	rs12765326		Serum	Gieger et al. (2008)	no	no
Phosphatidylethanoamine Pe A C10:0	rs7081443		Serum	Gieger et al. (2008)	no	no
Phosphatidylethanoamine Pe A C18:2	rs174455		Serum	Gieger et al. (2008)	no	no
Phosphatidylethanoamine Pe Aa C38:6	rs4775041		Serum	Gieger et al. (2008)	no	no
Proline	rs2023634	PRODH	Serum	Suhre et al. (2010)	no	no
Serine	rs477992	PHGDH	Serum	Suhre et al. (2010)	no	no
Serotonin	rs9342503		Serum	Gieger et al. (2008)	no	no
Serotonin	rs9354308		Serum	Gieger et al. (2008)	no	no
Serotonin	rs9360161		Serum	Gieger et al. (2008)	no	no
Sphingomyelin Sm (Cooh) C18:3	rs756873		Serum	Gieger et al. (2008)	no	no
Sphingomyelin Sm (Cooh) C18:3	rs886144		Serum	Gieger et al. (2008)	no	no
Sphingomyelin Sm (Oh,Cooh) C20:3	rs1382269		Serum	Gieger et al. (2008)	no	no
Sphingomyelin Sm C14:0	rs9309413		Serum	Gieger et al. (2008)	no	no
Sphingomyelin Sm(Oh,Cooh) C18:2	rs1148259		Serum	Gieger et al. (2008)	no	no
Sphingomyelin Sm(Oh,Cooh) C18:2	rs1200826		Serum	Gieger et al. (2008)	no	no
Succinate/Citrate	rs941206	SLC13A3	Urine	Raffler et al. (2015)	no	no
Succinylcarnitine	rs2652822	LACTB	Serum	Suhre et al. (2010)	no	no
Sugar H3-Hnac2-Nana	rs1591830		Serum	Gieger et al. (2008)	no	no
Trimethylamine	rs17455577	PYROXD2	Urine	Rueedi et al. (2014)	no	no
Tyrosine	rs2194980		Serum	Gieger et al. (2008)	no	no
Unknown	rs11598867	PYROXD2	Urine	Raffler et al. (2015)	no	no
Unknown	rs11645002	ACSM3	Urine	Raffler et al. (2015)	no	no
Unknown	rs11750211	SLC6A19	Urine	Raffler et al. (2015)	no	no
Unknown	rs13006833	HIBCH	Urine	Raffler et al. (2015)	no	no
Unknown	rs1916333	HPD	Urine	Raffler et al. (2015)	no	no
Unknown	rs4687717	TKT	Urine	Raffler et al. (2015)	no	no
Unknown	rs6453427	DMGDH	Urine	Raffler et al. (2015)	no	no
Unknown	rs6748734	AGXT	Urine	Raffler et al. (2015)	no	no
Unknown	rs7437890	ETNPPL	Urine	Raffler et al. (2015)	no	no
Unknown	rs8069451	PNMT	Urine	Raffler et al. (2015)	no	no
Urate	rs4481233	SLC2A9	Serum	Suhre et al. (2010)	no	no
