# Supplementary material for: Urinary metabolic phenotyping for Alzheimer’s disease
Source: Sci Rep. 2020 Dec 10;10:21745. doi: 10.1038/s41598-020-78031-9 (PMC7730184; doi:10.1038/s41598-020-78031-9)
Supplement: Supplementary file 1 — Supplementary Information. [file 41598_2020_78031_MOESM1_ESM.zip › SupplementaryData/TableS3_metabolic_features_after_dimentionality_reduction.xlsx]

## Sheet: Ranked features
Metabolic Feature	Permutation Importance Score	Reported Assay	Metabolite Annotation	Metabolite Family	Note (*) signifies isomers that cannot be differentiated using mass spectrometry fragmentation data
5.01_535.1753m/z	0.04943	UHPOS	N-desmethyl-O-desacetyl diltiazem glucuronide	Exogenous (pharmaceuticals)
5.51_551.1705m/z	0.02553	UHPOS	N-hydroxy-O-desacetyl diltiazem glucuronide	Exogenous (pharmaceuticals)
2.58_151.0635n	0.02314	URPOS	Paracetamol	Exogenous (pharmaceuticals)
5.04_614.2623m/z	0.01073	URNEG	Hydroxylated pregnanolone sulfate N-acetylglucosamine isomer 1 *	Cholesterol derived metabolites (hormones, bile acids)
2.37_594.3054n	0.00959	URPOS
0.89_233.0758m/z	0.00742	URNEG
4.64_637.1565m/z	0.00741	URPOS	N-desmethyl hydroxy diltiazem glucuronide	Exogenous (pharmaceuticals)
5.85_614.2613m/z	0.0051	URNEG	Hydroxylated pregnanolone sulfate N-acetylglucosamine isomer 2 *	Cholesterol derived metabolites (hormones, bile acids)
2.11_447.1223m/z	0.0048	URNEG
6.13_685.2611m/z	0.00463	URNEG	Pregnanolone sulfate N-acetylglucosamine	Cholesterol derived metabolites (hormones, bile acids)
6.17_168.0663m/z	0.00379	URPOS
7.87_486.1660m/z	0.00368	URNEG
3.09_243.1799m/z	0.00311	UHPOS
2.31_288.0117n	0.003	URPOS	Paracetamol sulphate	Exogenous (pharmaceuticals)
1.21_229.2724m/z	0.00299	URPOS	N,N,N-trimethyl-L-alanyl-L-proline betaine	Nucleosides/amines/carnitines
0.90_258.1086m/z	0.00253	URPOS
6.13_600.2850m/z	0.0024	URNEG	Pregnanolone sulfate N-acetylglucosamine	Cholesterol derived metabolites (hormones, bile acids)
2.06_293.1509m/z	0.00222	URPOS
6.13_600.4780m/z	0.00205	URNEG	Pregnanolone sulfate N-acetylglucosamine	Cholesterol derived metabolites (hormones, bile acids)
3.18_316.1390m/z	0.00202	URNEG
1.71_327.1280m/z	0.00199	URNEG
5.83_342.2013m/z	0.00197	UHPOS
1.96_889.1754m/z	0.00183	URNEG
1.98_288.1082m/z	0.00142	URNEG
5.29_231.1809m/z	0.00131	UHPOS
1.72_229.2717m/z	0.00121	URPOS	N,N,N-trimethyl-l-alanyl-l-proline betaine	Nucleosides/amines/carnitines
0.78_425.1594m/z	0.00118	URPOS
6.17_138.0552m/z	0.00117	URPOS
2.59_318.0226n	0.00105	URPOS	3-methoxy-paracetamol-sulphate	Exogenous (pharmaceuticals)
6.13_668.2724m/z	0.00105	URNEG	Pregnanolone sulfate N-acetylglucosamine	Cholesterol derived metabolites (hormones, bile acids)
1.71_143.0803m/z	0.00105	UHPOS
4.59_459.1501m/z	0.00083	URNEG
6.16_601.2910n	0.00081	URPOS
3.35_342.2371m/z	0.0008	URPOS
6.55_607.1122m/z	0.00078	URNEG
6.76_183.1022m/z	0.00078	URPOS
5.57_616.2789m/z	0.00076	URNEG
3.80_258.1087m/z	0.00075	UHPOS	5-methylcytidine	Nucleosides/amines/carnitines
0.61_858.2385m/z	0.00075	URNEG
0.95_552.1893m/z	0.00075	URPOS
2.26_267.6234m/z	0.0007	URPOS
1.67_86.0597m/z	0.00069	URPOS
8.23_204.0871m/z	0.00068	URPOS
1.39_248.0675m/z	0.00068	URPOS
7.73_554.2380n	0.00065	URNEG
8.12_204.0869m/z	0.00064	URPOS
0.89_441.1515m/z	0.00064	URPOS
1.46_647.1227n	0.00063	URNEG
9.72_382.2939m/z	0.00063	URPOS
2.92_341.9955m/z	0.00059	URPOS
4.55_190.2275n	0.00054	UHPOS	Butyryl or isobutyryl carnitine *	Nucleosides/amines/carnitines
3.80_126.0658m/z	0.00053	UHPOS	5-methylcytidine	Nucleosides/amines/carnitines
0.80_726.1414m/z	0.00053	URNEG
4.99_470.1031m/z	0.00053	URNEG
8.01_639.3614n	0.00052	URNEG	Taurochenodeoxycholic or Taurodeoxycholic acid - N-acetylglucosaminide *	Cholesterol derived metabolites (hormones, bile acids)
0.96_98.0596m/z	0.0005	URPOS
7.02_381.1899m/z	0.0005	URPOS
1.40_572.2679m/z	0.00047	UHPOS
2.62_125.0837n	0.00046	URPOS	N1-acetylisoputreanine-gamma-lactam	Nucleosides/amines/carnitines
7.45_610.3541m/z	0.00045	URNEG
6.07_601.1132m/z	0.00042	URNEG
4.79_586.2276m/z	0.00041	URNEG
6.13_736.2562m/z	0.00039	URNEG	Pregnanolone sulfate N-acetylglucosamine	Cholesterol derived metabolites (hormones, bile acids)
2.43_306.9854m/z	0.00039	URPOS
1.98_286.1398m/z	0.00037	URNEG
8.18_381.1290m/z	0.00037	URPOS
0.65_294.0285m/z	0.00036	URNEG
1.03_246.1802m/z	0.00036	URPOS
0.63_772.2037m/z	0.00035	URNEG
2.62_92.1133n	0.00034	URPOS	N1-acetylisoputreanine-gamma-lactam	Nucleosides/amines/carnitines
5.46_232.1468m/z	0.00034	UHPOS
0.70_779.2760n	0.00034	URNEG
0.85_242.0989n	0.00034	URNEG
1.49_100.0403n	0.00034	URPOS
5.97_666.3705n	0.00034	URPOS
2.03_112.0501m/z	0.00033	UHPOS	2-O-methylcytidine	Nucleosides/amines/carnitines
6.16_204.0867m/z	0.00033	URPOS
1.59_281.1243m/z	0.00033	URNEG
1.96_576.2121m/z	0.00033	URNEG
0.65_696.0647m/z	0.00032	URNEG
5.07_601.2711m/z	0.00032	URNEG
4.84_197.0803m/z	0.0003	URPOS
1.49_311.1791n	0.0003	URPOS
0.95_384.1467m/z	0.00029	URPOS
3.07_283.1580n	0.00028	UHPOS	Quinine	Exogenous (pharmaceuticals)
5.70_175.1434m/z	0.00028	UHPOS
2.33_464.0476m/z	0.00028	URNEG
1.34_429.1163m/z	0.00028	URPOS
5.4085 ppm	0.00027	1H NMR	Sucrose	Sugars
2.01_390.1154n	0.00027	URNEG
3.74_249.0860n	0.00026	UHPOS	Unknown nucleoside with adenosyl moiety	Nucleosides/amines/carnitines
2.19_259.1646m/z	0.00026	UHPOS
3.11_120.0781m/z	0.00026	UHPOS
6.03_481.2381m/z	0.00026	URNEG
1.10_261.1444m/z	0.00026	URPOS
1.27_861.3511m/z	0.00026	URPOS
1.48_129.0649m/z	0.00026	URPOS
6.30_602.2977m/z	0.00025	URNEG	Pregnanediol-sulfate-N-acetylglucosamine	Cholesterol derived metabolites (hormones, bile acids)
5.51_201.1698m/z	0.00025	UHPOS
2.18_66.0710n	0.00025	URNEG
3.15_331.1738m/z	0.00025	URNEG
6.75_165.0902m/z	0.00025	URPOS
0.75_172.1245n	0.00024	UHPOS
0.64_502.1965n	0.00024	URNEG
0.95_109.0408m/z	0.00024	URNEG
2.00_730.1882m/z	0.00024	URNEG
2.52_254.1182m/z	0.00024	URNEG
4.73_588.2466m/z	0.00024	URNEG
6.84_200.1292m/z	0.00024	URNEG
6.84_285.1065m/z	0.00024	URNEG
1.08_218.1368m/z	0.00023	UHPOS
2.19_157.0494m/z	0.00023	URPOS
5.67_233.1495m/z	0.00023	UHPOS
3.65_311.1188m/z	0.00023	URNEG
4.86_376.0108m/z	0.00023	URNEG
0.91_658.2432m/z	0.00023	URPOS
2.73_502.0748m/z	0.00023	URPOS
6.16_186.0759m/z	0.00022	URPOS
1.26_205.0950n	0.00022	URNEG
6.84_300.0541m/z	0.00022	URNEG
8.66_544.3214m/z	0.00022	URPOS
2.05_281.1487m/z	0.00021	URPOS
1.89_172.0957m/z	0.00021	UHPOS
4.38_201.1110n	0.00021	UHPOS
6.84_336.1031m/z	0.00021	URNEG
0.61_550.1429m/z	0.0002	URNEG
5.40_572.2526m/z	0.0002	URNEG
7.55_381.1326m/z	0.0002	URPOS
8.78_557.3235m/z	0.0002	URPOS
1.88_181.0361m/z	0.00019	URPOS
3.13_283.0894n	0.00019	UHPOS
0.83_195.0323m/z	0.00019	URPOS
2.34_223.0519n	0.00018	UHPOS
6.84_158.1186m/z	0.00018	URNEG
0.68_572.2598m/z	0.00018	URPOS
1.92_650.1867m/z	0.00018	URPOS
2.44_223.1435m/z	0.00018	URPOS
4.43_202.1581m/z	0.00017	UHPOS
2.69_625.2683m/z	0.00017	UHPOS
0.65_963.2910m/z	0.00017	URNEG
1.76_230.1147m/z	0.00017	URNEG
1.58_588.2100m/z	0.00016	URNEG
1.60_279.0956n	0.00016	URNEG
2.01_510.0316m/z	0.00016	URNEG
4.12_374.1192n	0.00016	URNEG
1.99_172.0954m/z	0.00016	URPOS
2.84_304.0491m/z	0.00016	URPOS
3.05_231.1328m/z	0.00016	URPOS
4.70_198.0378m/z	0.00016	URPOS
1.2051 ppm	0.00015	1H NMR	3-amino-isobutyrate	Nucleosides/amines/carnitines
0.89_218.1030m/z	0.00015	URNEG
3.70_233.0535m/z	0.00015	URNEG
3.70_237.1236m/z	0.00015	URNEG
5.43_265.0163m/z	0.00015	URNEG
0.99_641.2252m/z	0.00015	URPOS
2.05_412.1156n	0.00015	URPOS
2.62_143.1172m/z	0.00015	URPOS
3.04_77.0262n	0.00015	URPOS
6.27_202.1714n	0.00014	URPOS
5.63_163.0859m/z	0.00014	UHPOS
2.873 ppm	0.00014	1H NMR	Trimethylamine	Nucleosides/amines/carnitines
2.68_178.0779m/z	0.00014	UHPOS
3.02_539.1942m/z	0.00014	UHPOS
1.90_254.9843m/z	0.00014	URNEG
2.71_243.1344m/z	0.00014	URNEG
1.79_84.0804m/z	0.00014	URPOS
2.21_449.2194m/z	0.00014	URPOS
2.63_408.2580m/z	0.00014	URPOS
8.39_614.3671n	0.00014	URPOS
6.88_184.1322m/z	0.00013	URPOS
3.12_142.1758m/z	0.00013	UHPOS
4.03_199.0886n	0.00013	UHPOS
1.31_350.1054m/z	0.00013	URNEG
1.52_433.1920m/z	0.00013	URNEG
6.84_423.2465m/z	0.00013	URNEG
7.99_595.3714n	0.00013	URNEG
6.17_526.3084m/z	0.00013	URPOS
7.36_612.3144m/z	0.00013	URPOS
1.45_204.2444m/z	0.00012	URPOS
0.42_264.9752m/z	0.00012	UHPOS
1.64_268.0814n	0.00012	UHPOS
5.32_216.1222n	0.00012	UHPOS
0.73_220.0314m/z	0.00012	URNEG
1.34_173.0937m/z	0.00012	URNEG
1.75_500.1947m/z	0.00012	URNEG
2.01_479.0944m/z	0.00012	URNEG
2.15_309.1096m/z	0.00012	URNEG
2.32_403.0579m/z	0.00012	URNEG
6.30_509.2352m/z	0.00012	URNEG
1.54_280.0127m/z	0.00012	URPOS
5.07_368.2051m/z	0.00012	URPOS
5.09_152.0831n	0.00012	URPOS
8.92_401.3036m/z	0.00012	URPOS
1.41_95.0125m/z	0.00011	URPOS
1.7312 ppm	0.00011	1H NMR	L-Lysine	Nucleosides/amines/carnitines
1.45_204.1339m/z	0.00011	URPOS
4.12_146.1171m/z	0.00011	UHPOS
5.62_160.0526m/z	0.00011	UHPOS
0.61_605.1321n	0.00011	URNEG
1.52_511.0750m/z	0.00011	URNEG
1.97_129.1038m/z	0.00011	URNEG
5.82_349.2001m/z	0.00011	URNEG
6.01_435.1315m/z	0.00011	URNEG
8.90_611.3431m/z	0.00011	URNEG
0.66_633.2123n	0.00011	URPOS
1.38_888.3297m/z	0.00011	URPOS
1.59_158.0816m/z	0.00011	URPOS
1.99_539.1949m/z	0.00011	URPOS
2.30_140.0161m/z	0.00011	URPOS
7.74_357.2519n	0.00011	URPOS
5.2831 ppm	0.0001	1H NMR	Galactose	Sugars
0.90_204.0860m/z	0.0001	UHPOS
1.27_274.0368n	0.0001	UHPOS
1.72_616.3453m/z	0.0001	UHPOS
4.47_148.0341m/z	0.0001	UHPOS
5.70_216.1471n	0.0001	UHPOS
0.81_556.2135n	0.0001	URNEG
1.38_200.1036m/z	0.0001	URNEG
1.46_749.1987m/z	0.0001	URNEG
1.76_230.2339m/z	0.0001	URNEG
2.28_201.0780m/z	0.0001	URNEG
3.28_362.0491m/z	0.0001	URNEG
3.93_295.1300m/z	0.0001	URNEG
4.80_460.1505n	0.0001	URNEG
5.04_595.2317m/z	0.0001	URNEG
0.86_246.1456m/z	0.0001	URPOS
0.86_264.0548m/z	0.0001	URPOS
1.36_206.1375m/z	0.0001	URPOS
1.72_685.2488m/z	0.0001	URPOS
1.89_196.0470m/z	0.0001	URPOS
5.82_303.2106n	0.0001	URPOS
5.90_112.1115m/z	0.0001	URPOS
6.17_646.2635m/z	0.0001	URPOS
8.02_595.3708n	0.0001	URPOS
8.39_367.2983m/z	0.0001	URPOS
5.276 ppm	9e-05	1H NMR	Galactose	Sugars
3.0968 ppm	9e-05	1H NMR	L-Lysine	Nucleosides/amines/carnitines
1.04_191.1071m/z	9e-05	UHPOS
1.52_130.0854m/z	9e-05	UHPOS
1.82_258.0019m/z	9e-05	UHPOS
0.60_318.0536m/z	9e-05	URNEG
0.85_244.0909m/z	9e-05	URNEG
1.34_216.0990m/z	9e-05	URNEG
1.54_165.0227m/z	9e-05	URNEG
2.01_547.0803m/z	9e-05	URNEG
4.70_460.1566n	9e-05	URNEG
4.93_588.2448m/z	9e-05	URNEG
6.84_330.0856m/z	9e-05	URNEG
8.60_455.2271m/z	9e-05	URNEG
0.62_411.1415n	9e-05	URPOS
0.94_217.4255m/z	9e-05	URPOS
0.94_98.0960m/z	9e-05	URPOS
1.37_202.1593m/z	9e-05	URPOS
1.46_210.0080n	9e-05	URPOS
1.54_445.0900m/z	9e-05	URPOS
1.70_608.2134m/z	9e-05	URPOS
2.11_412.1749m/z	9e-05	URPOS
2.22_527.2000m/z	9e-05	URPOS
6.88_692.3437m/z	9e-05	URPOS
7.44_406.2041m/z	9e-05	URPOS
1.1952 ppm	8e-05	1H NMR	3-amino-isobutyrate	Nucleosides/amines/carnitines
3.0962 ppm	8e-05	1H NMR	L-Lysine	Nucleosides/amines/carnitines
2.0363 ppm	8e-05	1H NMR	N-acetylated compound
2.7872 ppm	8e-05	1H NMR	N-acetylated compound
0.51732 ppm	8e-05	1H NMR
1.2567 ppm	8e-05	1H NMR
5.2908 ppm	8e-05	1H NMR
5.3018 ppm	8e-05	1H NMR
9.1083 ppm	8e-05	1H NMR
2.99_130.0499m/z	8e-05	UHPOS
4.42_224.1007m/z	8e-05	UHPOS
4.98_250.1647m/z	8e-05	UHPOS
5.77_233.1481m/z	8e-05	UHPOS
0.48_411.0302m/z	8e-05	URNEG
0.80_741.2142m/z	8e-05	URNEG
0.86_397.1154m/z	8e-05	URNEG
1.32_468.0973n	8e-05	URNEG
1.33_467.2606m/z	8e-05	URNEG
2.01_411.2679m/z	8e-05	URNEG
2.02_233.9902m/z	8e-05	URNEG
2.20_281.9930m/z	8e-05	URNEG
5.91_569.2173m/z	8e-05	URNEG
6.84_283.0503m/z	8e-05	URNEG
7.58_640.3328m/z	8e-05	URNEG
8.44_625.3457n	8e-05	URNEG
0.94_114.1259m/z	8e-05	URPOS
0.97_560.0893n	8e-05	URPOS
1.06_141.0785n	8e-05	URPOS
1.06_354.2120m/z	8e-05	URPOS
1.10_261.2692m/z	8e-05	URPOS
1.10_603.2370n	8e-05	URPOS
1.45_271.1396m/z	8e-05	URPOS
1.47_112.0500m/z	8e-05	URPOS
1.65_126.0289n	8e-05	URPOS
2.33_632.1884m/z	8e-05	URPOS
5.24_576.3107m/z	8e-05	URPOS
5.45_476.2453m/z	8e-05	URPOS
5.98_275.1878n	8e-05	URPOS
6.08_344.2406m/z	8e-05	URPOS
8.39_403.3196m/z	8e-05	URPOS
3.8576 ppm	7e-05	1H NMR
2.77_841.2319m/z	7e-05	UHPOS
3.10_96.0802m/z	7e-05	UHPOS
3.12_142.1192m/z	7e-05	UHPOS
3.87_319.0615m/z	7e-05	UHPOS
4.61_675.2586n	7e-05	UHPOS
4.93_303.1330m/z	7e-05	UHPOS
0.64_1019.3435m/z	7e-05	URNEG
0.73_468.0288m/z	7e-05	URNEG
0.83_163.0612m/z	7e-05	URNEG
1.26_331.0602m/z	7e-05	URNEG
1.49_409.0976m/z	7e-05	URNEG
1.51_225.0639m/z	7e-05	URNEG
1.76_145.0985m/z	7e-05	URNEG
1.76_298.1018m/z	7e-05	URNEG
1.97_174.1005n	7e-05	URNEG
1.97_216.1111n	7e-05	URNEG
2.18_131.0356m/z	7e-05	URNEG
2.39_125.0612m/z	7e-05	URNEG
3.27_493.1202m/z	7e-05	URNEG
3.30_339.0712m/z	7e-05	URNEG
3.43_230.1032m/z	7e-05	URNEG
5.03_298.0162n	7e-05	URNEG
5.79_419.1182m/z	7e-05	URNEG
0.73_949.3209n	7e-05	URPOS
0.90_1080.3924m/z	7e-05	URPOS
0.97_172.0600m/z	7e-05	URPOS
0.98_577.1271m/z	7e-05	URPOS
1.36_115.0860m/z	7e-05	URPOS
1.40_400.0947n	7e-05	URPOS
1.43_201.1111n	7e-05	URPOS
1.44_143.0340m/z	7e-05	URPOS
1.48_742.2731m/z	7e-05	URPOS
1.97_1034.3873m/z	7e-05	URPOS
2.05_467.0444m/z	7e-05	URPOS
2.22_83.0731n	7e-05	URPOS
2.67_334.2204m/z	7e-05	URPOS
2.75_312.0758n	7e-05	URPOS
3.67_424.1573m/z	7e-05	URPOS
5.79_434.0622n	7e-05	URPOS
6.76_326.2559m/z	7e-05	URPOS
8.11_281.2250m/z	7e-05	URPOS
8.21_316.2479m/z	7e-05	URPOS
2.0374 ppm	6e-05	1H NMR	N-acetylated compound
1.193 ppm	6e-05	1H NMR
2.0566 ppm	6e-05	1H NMR
2.8565 ppm	6e-05	1H NMR
5.2826 ppm	6e-05	1H NMR
1.73_595.3715n	6e-05	UHPOS
2.53_250.0652m/z	6e-05	UHPOS
3.59_278.0518m/z	6e-05	UHPOS
4.56_529.2005n	6e-05	UHPOS
5.09_268.1632m/z	6e-05	UHPOS
0.61_591.1827m/z	6e-05	URNEG
0.70_1008.3101m/z	6e-05	URNEG
0.74_273.0279m/z	6e-05	URNEG
0.91_484.0926m/z	6e-05	URNEG
0.94_635.1499m/z	6e-05	URNEG
1.03_102.0567m/z	6e-05	URNEG
1.10_504.0657m/z	6e-05	URNEG
1.34_199.0721m/z	6e-05	URNEG
1.51_172.9548m/z	6e-05	URNEG
1.51_225.3409m/z	6e-05	URNEG
2.33_169.9679m/z	6e-05	URNEG
2.94_290.0618m/z	6e-05	URNEG
4.71_134.0255m/z	6e-05	URNEG
5.03_360.9967m/z	6e-05	URNEG
5.24_351.2158m/z	6e-05	URNEG
6.64_360.2368m/z	6e-05	URNEG
6.84_345.0509m/z	6e-05	URNEG
7.94_199.0798m/z	6e-05	URNEG
0.70_802.2564m/z	6e-05	URPOS
0.86_510.1760m/z	6e-05	URPOS
0.94_173.1639m/z	6e-05	URPOS
1.44_117.0176m/z	6e-05	URPOS
4.53_467.1612m/z	6e-05	URPOS
8.08_572.2703m/z	6e-05	URPOS
8.61_625.3491n	6e-05	URPOS
2.0357 ppm	5e-05	1H NMR	N-acetylated compound
2.3359 ppm	5e-05	1H NMR	N-acetylated compound
1.1941 ppm	5e-05	1H NMR
2.8532 ppm	5e-05	1H NMR
2.8593 ppm	5e-05	1H NMR
5.2754 ppm	5e-05	1H NMR
2.04_174.0545m/z	5e-05	UHPOS
3.18_130.0498m/z	5e-05	UHPOS
5.92_203.1892m/z	5e-05	UHPOS
6.00_159.1838m/z	5e-05	UHPOS
0.60_874.1577m/z	5e-05	URNEG
0.69_811.2335m/z	5e-05	URNEG
0.85_201.0872m/z	5e-05	URNEG
0.96_188.0825n	5e-05	URNEG
0.96_484.0539m/z	5e-05	URNEG
1.34_428.1501n	5e-05	URNEG
1.43_347.9822m/z	5e-05	URNEG
1.76_330.0446m/z	5e-05	URNEG
1.85_243.0814m/z	5e-05	URNEG
2.18_229.1191m/z	5e-05	URNEG
3.28_368.9870m/z	5e-05	URNEG
4.54_376.2329m/z	5e-05	URNEG
4.67_172.0980m/z	5e-05	URNEG
4.82_244.1195m/z	5e-05	URNEG
5.03_155.0716m/z	5e-05	URNEG
5.03_266.0763n	5e-05	URNEG
5.39_558.1863m/z	5e-05	URNEG
5.61_374.0318m/z	5e-05	URNEG
6.28_666.3107m/z	5e-05	URNEG
8.75_332.1527m/z	5e-05	URNEG
8.79_505.1491m/z	5e-05	URNEG
0.61_592.2396m/z	5e-05	URPOS
0.77_418.1282m/z	5e-05	URPOS
0.82_82.0523n	5e-05	URPOS
0.97_471.1015m/z	5e-05	URPOS
1.23_275.1597m/z	5e-05	URPOS
1.27_233.1495m/z	5e-05	URPOS
1.41_242.0654m/z	5e-05	URPOS
1.47_731.2581m/z	5e-05	URPOS
1.52_427.0774m/z	5e-05	URPOS
1.71_569.2038m/z	5e-05	URPOS
1.79_782.2983m/z	5e-05	URPOS
1.82_570.2043m/z	5e-05	URPOS
1.89_212.0786n	5e-05	URPOS
2.40_247.1280m/z	5e-05	URPOS
2.79_960.4482m/z	5e-05	URPOS
2.88_557.2230m/z	5e-05	URPOS
3.68_211.1685m/z	5e-05	URPOS
3.70_325.1268m/z	5e-05	URPOS
4.28_86.0959m/z	5e-05	URPOS
4.74_482.1419n	5e-05	URPOS
5.09_450.1056n	5e-05	URPOS
7.91_466.1970m/z	5e-05	URPOS
8.02_204.0866m/z	5e-05	URPOS
8.20_555.3073m/z	5e-05	URPOS
8.39_349.2875m/z	5e-05	URPOS
2.039 ppm	4e-05	1H NMR	N-acetylated compound
2.044 ppm	4e-05	1H NMR	N-acetylated compound
2.8054 ppm	4e-05	1H NMR	N-acetylated compound
4.5003 ppm	4e-05	1H NMR	N-acetylated compound
1.2468 ppm	4e-05	1H NMR
1.7191 ppm	4e-05	1H NMR
1.7323 ppm	4e-05	1H NMR
1.8719 ppm	4e-05	1H NMR
2.8554 ppm	4e-05	1H NMR
2.8714 ppm	4e-05	1H NMR
5.1847 ppm	4e-05	1H NMR
5.1886 ppm	4e-05	1H NMR
5.1902 ppm	4e-05	1H NMR
5.2221 ppm	4e-05	1H NMR
5.2265 ppm	4e-05	1H NMR
5.2815 ppm	4e-05	1H NMR
5.2903 ppm	4e-05	1H NMR
5.3606 ppm	4e-05	1H NMR
1.30_313.1730m/z	4e-05	UHPOS
1.66_237.1843m/z	4e-05	UHPOS
1.93_160.0545m/z	4e-05	UHPOS
2.42_237.1836m/z	4e-05	UHPOS
4.06_173.1387m/z	4e-05	UHPOS
4.12_325.1886n	4e-05	UHPOS
4.67_143.0943n	4e-05	UHPOS
4.67_204.0397m/z	4e-05	UHPOS
0.66_696.1535m/z	4e-05	URNEG
0.66_783.2752m/z	4e-05	URNEG
0.68_160.0981m/z	4e-05	URNEG
0.81_684.2024m/z	4e-05	URNEG
0.84_418.1542n	4e-05	URNEG
0.86_215.1402m/z	4e-05	URNEG
0.90_301.1510m/z	4e-05	URNEG
0.96_554.2172m/z	4e-05	URNEG
1.32_520.0151m/z	4e-05	URNEG
1.35_517.1713m/z	4e-05	URNEG
1.40_730.0530n	4e-05	URNEG
1.41_245.9470m/z	4e-05	URNEG
1.46_748.0634m/z	4e-05	URNEG
1.47_749.2951n	4e-05	URNEG
1.64_358.1126m/z	4e-05	URNEG
1.76_187.1086m/z	4e-05	URNEG
1.78_326.0523m/z	4e-05	URNEG
2.01_134.0476m/z	4e-05	URNEG
2.18_286.0651n	4e-05	URNEG
2.33_205.9880n	4e-05	URNEG
2.36_340.1354n	4e-05	URNEG
2.94_177.0789n	4e-05	URNEG
2.94_361.9973m/z	4e-05	URNEG
4.59_193.0871m/z	4e-05	URNEG
4.63_459.1498m/z	4e-05	URNEG
4.81_230.0543n	4e-05	URNEG
5.03_198.0893n	4e-05	URNEG
5.03_432.9823m/z	4e-05	URNEG
5.18_516.2644m/z	4e-05	URNEG
5.26_561.0783m/z	4e-05	URNEG
5.50_563.1339m/z	4e-05	URNEG
5.79_402.1220n	4e-05	URNEG
6.12_574.2666m/z	4e-05	URNEG
7.22_579.2401m/z	4e-05	URNEG
0.65_714.2411m/z	4e-05	URPOS
0.66_89.0387n	4e-05	URPOS
0.72_344.1521m/z	4e-05	URPOS
0.72_358.9547m/z	4e-05	URPOS
0.74_244.0557n	4e-05	URPOS
0.94_217.2682m/z	4e-05	URPOS
1.02_192.0992n	4e-05	URPOS
1.04_142.2753m/z	4e-05	URPOS
1.06_153.1083n	4e-05	URPOS
1.10_321.5981m/z	4e-05	URPOS
1.26_1006.3554m/z	4e-05	URPOS
1.35_234.0492n	4e-05	URPOS
1.43_202.2282m/z	4e-05	URPOS
1.58_180.0968m/z	4e-05	URPOS
2.06_97.0645m/z	4e-05	URPOS
2.26_338.1546m/z	4e-05	URPOS
2.28_203.0882m/z	4e-05	URPOS
2.32_603.2315m/z	4e-05	URPOS
2.92_261.1432m/z	4e-05	URPOS
3.53_382.1770m/z	4e-05	URPOS
4.44_221.0413m/z	4e-05	URPOS
4.90_117.0252n	4e-05	URPOS
5.76_230.0978n	4e-05	URPOS
5.93_535.2449m/z	4e-05	URPOS
6.76_266.1154n	4e-05	URPOS
6.76_326.3361m/z	4e-05	URPOS
6.77_237.1837m/z	4e-05	URPOS
6.88_202.1436m/z	4e-05	URPOS
7.76_577.2313m/z	4e-05	URPOS
8.34_553.2937m/z	4e-05	URPOS
8.47_648.3355m/z	4e-05	URPOS
8.60_590.3298m/z	4e-05	URPOS
8.63_479.2244m/z	4e-05	URPOS
3.0979 ppm	3e-05	1H NMR	L-Lysine	Nucleosides/amines/carnitines
6.972 ppm	3e-05	1H NMR	Methylhistidine	Nucleosides/amines/carnitines
2.0335 ppm	3e-05	1H NMR	N-acetylated compound
2.0385 ppm	3e-05	1H NMR	N-acetylated compound
1.2023 ppm	3e-05	1H NMR
1.2029 ppm	3e-05	1H NMR
1.2584 ppm	3e-05	1H NMR
1.7317 ppm	3e-05	1H NMR
1.7339 ppm	3e-05	1H NMR
1.735 ppm	3e-05	1H NMR
1.7378 ppm	3e-05	1H NMR
2.055 ppm	3e-05	1H NMR
2.0555 ppm	3e-05	1H NMR
2.0561 ppm	3e-05	1H NMR
2.6163 ppm	3e-05	1H NMR
2.8125 ppm	3e-05	1H NMR
2.8675 ppm	3e-05	1H NMR
2.8697 ppm	3e-05	1H NMR
3.099 ppm	3e-05	1H NMR
5.1809 ppm	3e-05	1H NMR
5.1858 ppm	3e-05	1H NMR
5.1908 ppm	3e-05	1H NMR
5.1919 ppm	3e-05	1H NMR
5.1924 ppm	3e-05	1H NMR
5.2172 ppm	3e-05	1H NMR
5.221 ppm	3e-05	1H NMR
5.2216 ppm	3e-05	1H NMR
5.2248 ppm	3e-05	1H NMR
5.2259 ppm	3e-05	1H NMR
5.2842 ppm	3e-05	1H NMR
5.2919 ppm	3e-05	1H NMR
5.3612 ppm	3e-05	1H NMR
6.1198 ppm	3e-05	1H NMR
8.6394 ppm	3e-05	1H NMR
0.69_337.0566n	3e-05	UHPOS
1.05_371.1302n	3e-05	UHPOS
1.25_190.1053m/z	3e-05	UHPOS
1.91_160.0963m/z	3e-05	UHPOS
2.06_251.1251m/z	3e-05	UHPOS
2.22_112.0501m/z	3e-05	UHPOS
2.36_349.1109m/z	3e-05	UHPOS
2.38_463.1842n	3e-05	UHPOS
3.17_709.2354m/z	3e-05	UHPOS
3.20_179.0363m/z	3e-05	UHPOS
3.22_144.1243m/z	3e-05	UHPOS
4.05_323.1789m/z	3e-05	UHPOS
4.12_101.0594m/z	3e-05	UHPOS
4.52_509.1784m/z	3e-05	UHPOS
4.57_603.2365n	3e-05	UHPOS
4.61_511.1902n	3e-05	UHPOS
5.13_231.2603m/z	3e-05	UHPOS
5.56_344.0727m/z	3e-05	UHPOS
5.70_130.1216m/z	3e-05	UHPOS
5.71_144.1919m/z	3e-05	UHPOS
5.86_527.2784m/z	3e-05	UHPOS
0.48_343.0440m/z	3e-05	URNEG
0.61_585.1302m/z	3e-05	URNEG
0.64_934.2720m/z	3e-05	URNEG
0.84_189.0542m/z	3e-05	URNEG
0.85_201.2359m/z	3e-05	URNEG
0.85_395.1898m/z	3e-05	URNEG
0.86_102.0567m/z	3e-05	URNEG
0.93_687.1950m/z	3e-05	URNEG
0.96_144.0904n	3e-05	URNEG
0.97_384.0474m/z	3e-05	URNEG
1.33_202.1190m/z	3e-05	URNEG
1.33_229.1291m/z	3e-05	URNEG
1.36_273.1450m/z	3e-05	URNEG
1.52_226.0313m/z	3e-05	URNEG
1.77_206.9960m/z	3e-05	URNEG
1.89_389.1132m/z	3e-05	URNEG
1.97_171.1136m/z	3e-05	URNEG
2.05_330.1289m/z	3e-05	URNEG
2.07_670.2143m/z	3e-05	URNEG
2.19_457.9871m/z	3e-05	URNEG
2.28_354.1510n	3e-05	URNEG
2.33_275.9575m/z	3e-05	URNEG
2.33_87.0457m/z	3e-05	URNEG
2.58_407.0503m/z	3e-05	URNEG
3.30_357.1049n	3e-05	URNEG
3.48_395.9936n	3e-05	URNEG
3.87_380.1662n	3e-05	URNEG
5.24_527.2441m/z	3e-05	URNEG
6.11_740.1856n	3e-05	URNEG
6.22_155.1080m/z	3e-05	URNEG
6.32_288.1626m/z	3e-05	URNEG
6.84_404.0897m/z	3e-05	URNEG
6.97_230.1517n	3e-05	URNEG
7.24_308.1494m/z	3e-05	URNEG
8.63_304.1582m/z	3e-05	URNEG
9.08_249.1126m/z	3e-05	URNEG
0.47_428.9958m/z	3e-05	URPOS
0.64_115.0871m/z	3e-05	URPOS
0.68_198.0566n	3e-05	URPOS
0.75_568.1712n	3e-05	URPOS
0.76_176.1299m/z	3e-05	URPOS
0.76_465.2180m/z	3e-05	URPOS
0.82_725.2687m/z	3e-05	URPOS
0.87_145.0846n	3e-05	URPOS
1.02_495.1545m/z	3e-05	URPOS
1.09_388.2162m/z	3e-05	URPOS
1.11_305.1699m/z	3e-05	URPOS
1.35_490.0802n	3e-05	URPOS
1.55_188.0539m/z	3e-05	URPOS
1.55_206.0669m/z	3e-05	URPOS
1.55_206.2140n	3e-05	URPOS
1.55_301.9961m/z	3e-05	URPOS
1.70_333.1991m/z	3e-05	URPOS
1.71_590.2649n	3e-05	URPOS
1.79_127.0860m/z	3e-05	URPOS
1.79_232.1289m/z	3e-05	URPOS
1.87_160.0962m/z	3e-05	URPOS
1.88_267.1696m/z	3e-05	URPOS
1.94_113.0341m/z	3e-05	URPOS
2.31_354.1509n	3e-05	URPOS
2.38_367.0905n	3e-05	URPOS
2.64_190.0215n	3e-05	URPOS
3.00_223.0842n	3e-05	URPOS
3.01_314.0075m/z	3e-05	URPOS
3.33_148.0393m/z	3e-05	URPOS
3.41_137.0837n	3e-05	URPOS
3.42_205.1228m/z	3e-05	URPOS
4.44_139.0389m/z	3e-05	URPOS
5.35_400.2660m/z	3e-05	URPOS
5.99_148.1243n	3e-05	URPOS
6.47_296.1628n	3e-05	URPOS
6.76_325.1893n	3e-05	URPOS
6.88_114.1271m/z	3e-05	URPOS
7.20_237.1845m/z	3e-05	URPOS
7.30_355.2349n	3e-05	URPOS
7.87_315.1336m/z	3e-05	URPOS
8.39_561.3413m/z	3e-05	URPOS
8.63_383.2661n	3e-05	URPOS
1.204 ppm	2e-05	1H NMR
1.2144 ppm	2e-05	1H NMR
1.2595 ppm	2e-05	1H NMR
3.0269 ppm	2e-05	1H NMR
5.1842 ppm	2e-05	1H NMR
0.88_423.0915n	2e-05	UHPOS
1.08_329.1916m/z	2e-05	UHPOS
1.66_67.0543n	2e-05	UHPOS
1.71_279.1823m/z	2e-05	UHPOS
2.03_257.1018n	2e-05	UHPOS
2.94_367.1209m/z	2e-05	UHPOS
4.32_87.0435m/z	2e-05	UHPOS
5.13_230.1377n	2e-05	UHPOS
5.68_267.1325m/z	2e-05	UHPOS
5.97_615.2989m/z	2e-05	UHPOS
0.47_503.0168m/z	2e-05	URNEG
0.66_730.1718m/z	2e-05	URNEG
0.70_626.1600m/z	2e-05	URNEG
1.38_399.1478m/z	2e-05	URNEG
1.83_360.0292m/z	2e-05	URNEG
2.07_619.2209m/z	2e-05	URNEG
2.07_655.1221m/z	2e-05	URNEG
2.26_911.9510m/z	2e-05	URNEG
2.32_521.1976n	2e-05	URNEG
5.40_640.2374m/z	2e-05	URNEG
5.61_177.0015m/z	2e-05	URNEG
6.11_618.1397n	2e-05	URNEG
0.47_350.0536n	2e-05	URPOS
0.70_529.1994n	2e-05	URPOS
0.86_203.2492m/z	2e-05	URPOS
0.95_731.2589m/z	2e-05	URPOS
1.56_133.0765n	2e-05	URPOS
2.05_803.2323m/z	2e-05	URPOS
4.00_318.2263m/z	2e-05	URPOS
5.82_237.1841m/z	2e-05	URPOS
6.88_382.0828m/z	2e-05	URPOS
7.16_356.2423m/z	2e-05	URPOS
8.08_577.2297m/z	2e-05	URPOS
8.34_412.2459m/z	2e-05	URPOS
9.45_410.2889m/z	2e-05	URPOS
3.0973 ppm	1e-05	1H NMR	Lysine	Nucleosides/amines/carnitines
2.0379 ppm	1e-05	1H NMR	N-acetylated compound
2.0396 ppm	1e-05	1H NMR	N-acetylated compound
2.0401 ppm	1e-05	1H NMR	N-acetylated compound
2.0407 ppm	1e-05	1H NMR	N-acetylated compound
2.7878 ppm	1e-05	1H NMR	N-acetylated compound
1.1908 ppm	1e-05	1H NMR
1.1919 ppm	1e-05	1H NMR
1.2018 ppm	1e-05	1H NMR
1.2133 ppm	1e-05	1H NMR
1.215 ppm	1e-05	1H NMR
1.7196 ppm	1e-05	1H NMR
1.7334 ppm	1e-05	1H NMR
1.7345 ppm	1e-05	1H NMR
1.7361 ppm	1e-05	1H NMR
2.0594 ppm	1e-05	1H NMR
2.6097 ppm	1e-05	1H NMR
2.8576 ppm	1e-05	1H NMR
3.0957 ppm	1e-05	1H NMR
3.0984 ppm	1e-05	1H NMR
3.8587 ppm	1e-05	1H NMR
5.1798 ppm	1e-05	1H NMR
5.182 ppm	1e-05	1H NMR
5.2139 ppm	1e-05	1H NMR
5.2161 ppm	1e-05	1H NMR
5.2183 ppm	1e-05	1H NMR
5.3101 ppm	1e-05	1H NMR
6.1869 ppm	1e-05	1H NMR
0.75_316.1188m/z	1e-05	UHPOS
1.05_226.0709n	1e-05	UHPOS
1.27_126.0543m/z	1e-05	UHPOS
1.37_187.1602n	1e-05	UHPOS
1.39_136.0750m/z	1e-05	UHPOS
1.44_379.0702m/z	1e-05	UHPOS
1.79_86.0596m/z	1e-05	UHPOS
1.84_322.1472n	1e-05	UHPOS
2.28_456.0927m/z	1e-05	UHPOS
2.50_237.1833m/z	1e-05	UHPOS
3.10_141.0786n	1e-05	UHPOS
3.11_294.0522m/z	1e-05	UHPOS
3.17_539.1334m/z	1e-05	UHPOS
3.18_653.1734m/z	1e-05	UHPOS
3.99_301.2255n	1e-05	UHPOS
3.99_85.0279m/z	1e-05	UHPOS
4.06_300.2669m/z	1e-05	UHPOS
4.09_269.9601m/z	1e-05	UHPOS
4.12_146.1509m/z	1e-05	UHPOS
4.21_407.1062m/z	1e-05	UHPOS
5.36_553.2936m/z	1e-05	UHPOS
5.46_189.2270m/z	1e-05	UHPOS
5.51_212.1240n	1e-05	UHPOS
5.85_255.1383n	1e-05	UHPOS
5.92_158.1268m/z	1e-05	UHPOS
6.00_100.0752m/z	1e-05	UHPOS
6.00_159.1487m/z	1e-05	UHPOS
6.00_83.0486m/z	1e-05	UHPOS
0.47_540.9869m/z	1e-05	URNEG
0.48_395.0520m/z	1e-05	URNEG
0.59_294.0069m/z	1e-05	URNEG
0.65_825.2787m/z	1e-05	URNEG
0.66_1096.3246m/z	1e-05	URNEG
0.68_187.1086m/z	1e-05	URNEG
0.70_371.1160m/z	1e-05	URNEG
0.70_911.3443n	1e-05	URNEG
0.72_220.0823m/z	1e-05	URNEG
0.77_129.0677m/z	1e-05	URNEG
0.77_417.9954m/z	1e-05	URNEG
0.81_725.2269m/z	1e-05	URNEG
0.85_352.1732n	1e-05	URNEG
0.86_144.0779m/z	1e-05	URNEG
0.86_275.1607m/z	1e-05	URNEG
0.90_411.1085m/z	1e-05	URNEG
0.91_1057.4042n	1e-05	URNEG
0.91_131.0830m/z	1e-05	URNEG
0.91_402.1353n	1e-05	URNEG
0.91_453.2178m/z	1e-05	URNEG
1.28_260.0777m/z	1e-05	URNEG
1.34_129.1041m/z	1e-05	URNEG
1.34_479.1097n	1e-05	URNEG
1.34_657.2677m/z	1e-05	URNEG
1.41_683.0550m/z	1e-05	URNEG
1.49_461.9995m/z	1e-05	URNEG
1.50_221.0691n	1e-05	URNEG
1.53_197.1781m/z	1e-05	URNEG
1.97_603.2263m/z	1e-05	URNEG
1.97_803.1928m/z	1e-05	URNEG
2.33_230.9595m/z	1e-05	URNEG
3.06_163.0763m/z	1e-05	URNEG
3.35_125.0615m/z	1e-05	URNEG
4.04_310.0003m/z	1e-05	URNEG
4.23_243.8444m/z	1e-05	URNEG
4.38_202.0540m/z	1e-05	URNEG
4.58_465.2256m/z	1e-05	URNEG
4.84_212.0682n	1e-05	URNEG
5.47_741.1997m/z	1e-05	URNEG
5.72_271.1898m/z	1e-05	URNEG
6.72_547.1056m/z	1e-05	URNEG
7.40_512.0699m/z	1e-05	URNEG
7.85_214.1447m/z	1e-05	URNEG
7.85_387.0617m/z	1e-05	URNEG
8.27_329.2287m/z	1e-05	URNEG
0.53_314.7833m/z	1e-05	URPOS
0.54_81.0335m/z	1e-05	URPOS
0.60_658.2434m/z	1e-05	URPOS
0.64_692.2560m/z	1e-05	URPOS
0.77_158.0442m/z	1e-05	URPOS
0.79_413.0557n	1e-05	URPOS
0.80_134.1160m/z	1e-05	URPOS
0.86_225.1205m/z	1e-05	URPOS
0.87_231.1702m/z	1e-05	URPOS
0.90_105.0000m/z	1e-05	URPOS
0.91_146.2102m/z	1e-05	URPOS
0.92_216.1248n	1e-05	URPOS
0.94_393.1033m/z	1e-05	URPOS
0.98_227.0405m/z	1e-05	URPOS
1.02_305.1111m/z	1e-05	URPOS
1.07_313.1742m/z	1e-05	URPOS
1.18_755.2689m/z	1e-05	URPOS
1.40_543.1816n	1e-05	URPOS
1.44_293.0535m/z	1e-05	URPOS
1.44_85.0282m/z	1e-05	URPOS
1.49_749.2948n	1e-05	URPOS
1.50_169.0793n	1e-05	URPOS
1.51_173.0441m/z	1e-05	URPOS
1.54_120.4937n	1e-05	URPOS
1.54_185.0666m/z	1e-05	URPOS
1.79_253.1015n	1e-05	URPOS
1.84_439.1557m/z	1e-05	URPOS
1.87_247.0434n	1e-05	URPOS
1.87_346.0480n	1e-05	URPOS
1.95_130.0855m/z	1e-05	URPOS
2.05_888.3304m/z	1e-05	URPOS
2.08_715.2618m/z	1e-05	URPOS
2.10_557.2310n	1e-05	URPOS
2.62_253.0317m/z	1e-05	URPOS
2.67_280.0502m/z	1e-05	URPOS
3.00_268.0556m/z	1e-05	URPOS
3.38_218.1370m/z	1e-05	URPOS
4.28_132.0977m/z	1e-05	URPOS
4.45_216.0868m/z	1e-05	URPOS
4.54_174.1135m/z	1e-05	URPOS
4.85_238.0451m/z	1e-05	URPOS
5.09_181.0849m/z	1e-05	URPOS
5.09_259.0267m/z	1e-05	URPOS
5.66_308.0587m/z	1e-05	URPOS
5.67_237.1838m/z	1e-05	URPOS
6.18_272.1486m/z	1e-05	URPOS
6.35_329.2194n	1e-05	URPOS
6.88_223.1186n	1e-05	URPOS
7.16_652.3926n	1e-05	URPOS
7.28_332.1474m/z	1e-05	URPOS
7.69_316.2475m/z	1e-05	URPOS
8.02_138.0549m/z	1e-05	URPOS
8.16_553.2930m/z	1e-05	URPOS
8.60_414.2974m/z	1e-05	URPOS
8.82_384.2730m/z	1e-05	URPOS
2.0352 ppm	0	1H NMR	N-acetylated compound
2.0412 ppm	0	1H NMR	N-acetylated compound
2.0423 ppm	0	1H NMR	N-acetylated compound
2.0429 ppm	0	1H NMR	N-acetylated compound
2.0434 ppm	0	1H NMR	N-acetylated compound
2.0445 ppm	0	1H NMR	N-acetylated compound
1.1902 ppm	0	1H NMR
1.1935 ppm	0	1H NMR
1.2139 ppm	0	1H NMR
1.2578 ppm	0	1H NMR
1.7202 ppm	0	1H NMR
1.7229 ppm	0	1H NMR
2.0324 ppm	0	1H NMR
2.0577 ppm	0	1H NMR
2.0583 ppm	0	1H NMR
2.0599 ppm	0	1H NMR
2.6064 ppm	0	1H NMR
2.6075 ppm	0	1H NMR
2.608 ppm	0	1H NMR
2.6091 ppm	0	1H NMR
2.6174 ppm	0	1H NMR
2.6218 ppm	0	1H NMR
2.7554 ppm	0	1H NMR
2.8604 ppm	0	1H NMR
2.8681 ppm	0	1H NMR
2.8686 ppm	0	1H NMR
2.8692 ppm	0	1H NMR
3.0275 ppm	0	1H NMR
3.0946 ppm	0	1H NMR
3.8538 ppm	0	1H NMR
3.8582 ppm	0	1H NMR
5.1853 ppm	0	1H NMR
5.1897 ppm	0	1H NMR
5.2144 ppm	0	1H NMR
5.2226 ppm	0	1H NMR
5.3617 ppm	0	1H NMR
7.807 ppm	0	1H NMR
0.90_226.0690m/z	0	UHPOS
1.03_114.0909m/z	0	UHPOS
1.07_202.1428m/z	0	UHPOS
1.23_309.1777m/z	0	UHPOS
1.26_344.2384m/z	0	UHPOS
1.29_150.0765m/z	0	UHPOS
2.06_270.2831n	0	UHPOS
2.08_367.1895m/z	0	UHPOS
2.70_351.1253m/z	0	UHPOS
2.73_423.1460m/z	0	UHPOS
2.74_423.3050m/z	0	UHPOS
2.77_635.1525m/z	0	UHPOS
2.80_231.1324m/z	0	UHPOS
2.98_196.0451n	0	UHPOS
2.99_572.0986n	0	UHPOS
2.99_807.1687m/z	0	UHPOS
3.06_200.1018n	0	UHPOS
3.09_245.0313m/z	0	UHPOS
3.14_470.1997m/z	0	UHPOS
3.18_172.0604m/z	0	UHPOS
3.18_681.2047m/z	0	UHPOS
3.22_159.1041n	0	UHPOS
3.28_529.1987m/z	0	UHPOS
3.31_186.1480m/z	0	UHPOS
3.32_495.1689m/z	0	UHPOS
3.69_585.1788m/z	0	UHPOS
3.89_388.1883m/z	0	UHPOS
3.94_405.3321m/z	0	UHPOS
4.01_224.0317m/z	0	UHPOS
4.02_139.1123m/z	0	UHPOS
4.07_384.2738m/z	0	UHPOS
4.12_326.2479m/z	0	UHPOS
4.32_132.1014m/z	0	UHPOS
4.39_202.2260m/z	0	UHPOS
4.46_145.1328m/z	0	UHPOS
4.49_132.1013m/z	0	UHPOS
4.52_296.1992m/z	0	UHPOS
4.57_478.2635m/z	0	UHPOS
4.66_104.0702m/z	0	UHPOS
4.71_698.2474m/z	0	UHPOS
4.78_318.2276m/z	0	UHPOS
5.18_755.2696m/z	0	UHPOS
5.46_129.0787n	0	UHPOS
5.51_245.2046m/z	0	UHPOS
5.51_562.3196m/z	0	UHPOS
5.89_231.2854m/z	0	UHPOS
5.94_147.1122m/z	0	UHPOS
5.95_161.1278m/z	0	UHPOS
6.01_130.1216m/z	0	UHPOS
0.47_338.0626n	0	URNEG
0.47_389.0354m/z	0	URNEG
0.47_518.9934m/z	0	URNEG
0.48_327.0652m/z	0	URNEG
0.56_317.0530m/z	0	URNEG
0.57_443.1179m/z	0	URNEG
0.61_654.1902m/z	0	URNEG
0.61_987.3020m/z	0	URNEG
0.63_423.0823m/z	0	URNEG
0.64_728.1058m/z	0	URNEG
0.65_975.2962m/z	0	URNEG
0.70_640.1677m/z	0	URNEG
0.72_423.0855m/z	0	URNEG
0.74_172.0981m/z	0	URNEG
0.75_232.1058n	0	URNEG
0.77_174.0640n	0	URNEG
0.81_365.0358m/z	0	URNEG
0.85_157.1347m/z	0	URNEG
0.85_201.1243m/z	0	URNEG
0.88_811.2374m/z	0	URNEG
0.91_173.0998m/z	0	URNEG
0.91_215.1151m/z	0	URNEG
0.92_800.2447m/z	0	URNEG
0.95_188.1202m/z	0	URNEG
1.26_204.2003m/z	0	URNEG
1.28_646.2002m/z	0	URNEG
1.33_187.1154m/z	0	URNEG
1.33_423.1556m/z	0	URNEG
1.33_468.2168m/z	0	URNEG
1.34_470.1855m/z	0	URNEG
1.37_424.2029n	0	URNEG
1.45_306.1357m/z	0	URNEG
1.50_105.0554n	0	URNEG
1.50_294.0530n	0	URNEG
1.51_225.2417m/z	0	URNEG
1.74_487.1885m/z	0	URNEG
1.76_143.1193m/z	0	URNEG
1.76_483.2166m/z	0	URNEG
1.96_188.0926m/z	0	URNEG
1.96_516.1982n	0	URNEG
1.97_397.1362m/z	0	URNEG
2.00_599.1256m/z	0	URNEG
2.01_578.0205m/z	0	URNEG
2.17_297.0994m/z	0	URNEG
2.18_187.1077m/z	0	URNEG
2.21_259.1302m/z	0	URNEG
2.32_373.0208m/z	0	URNEG
2.57_476.0738n	0	URNEG
3.06_305.1134m/z	0	URNEG
3.06_652.0739n	0	URNEG
3.17_597.0382m/z	0	URNEG
3.65_421.1087m/z	0	URNEG
3.79_265.0470m/z	0	URNEG
3.86_356.0732m/z	0	URNEG
4.48_412.2569n	0	URNEG
4.66_206.0820m/z	0	URNEG
4.69_271.1909m/z	0	URNEG
5.03_342.0042m/z	0	URNEG
5.03_448.0818m/z	0	URNEG
5.15_432.0713m/z	0	URNEG
5.54_563.2094m/z	0	URNEG
6.29_193.0882m/z	0	URNEG
6.84_156.1396m/z	0	URNEG
6.90_296.1610n	0	URNEG
6.99_255.0664m/z	0	URNEG
7.01_610.3586m/z	0	URNEG
7.34_385.2329m/z	0	URNEG
7.44_270.1394m/z	0	URNEG
8.01_508.1313m/z	0	URNEG
0.47_159.1487m/z	0	URPOS
0.47_305.0557m/z	0	URPOS
0.53_219.0267m/z	0	URPOS
0.61_969.3853m/z	0	URPOS
0.64_837.3101n	0	URPOS
0.65_1022.3504m/z	0	URPOS
0.67_552.1893m/z	0	URPOS
0.77_116.0337m/z	0	URPOS
0.77_391.0505m/z	0	URPOS
0.78_323.1792m/z	0	URPOS
0.81_529.2000n	0	URPOS
0.82_211.0956n	0	URPOS
0.87_187.1797m/z	0	URPOS
0.87_231.2878m/z	0	URPOS
0.88_242.0964n	0	URPOS
0.94_175.1434m/z	0	URPOS
0.94_218.1566m/z	0	URPOS
0.95_256.0622m/z	0	URPOS
0.95_543.0663m/z	0	URPOS
0.97_188.0796n	0	URPOS
0.97_473.1164m/z	0	URPOS
0.98_389.6066m/z	0	URPOS
1.02_585.1978m/z	0	URPOS
1.24_803.2798m/z	0	URPOS
1.31_585.1980m/z	0	URPOS
1.35_235.5559m/z	0	URPOS
1.35_254.0301m/z	0	URPOS
1.36_156.0892n	0	URPOS
1.36_201.0864m/z	0	URPOS
1.36_217.1309n	0	URPOS
1.36_267.1804m/z	0	URPOS
1.40_193.5687m/z	0	URPOS
1.44_130.9846n	0	URPOS
1.44_97.0281m/z	0	URPOS
1.48_245.1602m/z	0	URPOS
1.53_267.1332m/z	0	URPOS
1.54_227.0776m/z	0	URPOS
1.54_468.1042n	0	URPOS
1.55_569.1976m/z	0	URPOS
1.63_772.2838m/z	0	URPOS
1.79_215.1012m/z	0	URPOS
1.87_98.0959m/z	0	URPOS
2.26_257.0349n	0	URPOS
2.30_351.0319m/z	0	URPOS
2.31_226.0687m/z	0	URPOS
2.40_376.1252m/z	0	URPOS
2.91_104.0492n	0	URPOS
3.45_151.1114m/z	0	URPOS
3.45_260.0602m/z	0	URPOS
3.62_569.2382m/z	0	URPOS
4.28_128.1063m/z	0	URPOS
4.45_230.0787m/z	0	URPOS
4.49_157.1209m/z	0	URPOS
4.68_637.3314m/z	0	URPOS
4.74_197.0805m/z	0	URPOS
5.09_198.0892n	0	URPOS
5.09_242.0531n	0	URPOS
5.09_457.1199m/z	0	URPOS
5.12_274.2008m/z	0	URPOS
5.38_478.2726m/z	0	URPOS
6.27_303.2241m/z	0	URPOS
6.27_322.1490m/z	0	URPOS
6.71_344.2408m/z	0	URPOS
6.95_301.2998n	0	URPOS
6.96_242.1518n	0	URPOS
6.96_302.5025m/z	0	URPOS
6.96_693.4261m/z	0	URPOS
7.26_437.1806m/z	0	URPOS
7.91_382.2576m/z	0	URPOS
8.39_543.3295m/z	0	URPOS
8.53_330.2629m/z	0	URPOS
9.23_386.2886m/z	0	URPOS
2.0368 ppm	-1e-05	1H NMR	N-acetylated compound
2.8048 ppm	-1e-05	1H NMR	N-acetylated compound
0.59923 ppm	-1e-05	1H NMR
1.1913 ppm	-1e-05	1H NMR
1.1924 ppm	-1e-05	1H NMR
1.2034 ppm	-1e-05	1H NMR
1.2062 ppm	-1e-05	1H NMR
1.2589 ppm	-1e-05	1H NMR
1.7207 ppm	-1e-05	1H NMR
1.7218 ppm	-1e-05	1H NMR
1.7328 ppm	-1e-05	1H NMR
1.7367 ppm	-1e-05	1H NMR
2.0544 ppm	-1e-05	1H NMR
2.856 ppm	-1e-05	1H NMR
2.8571 ppm	-1e-05	1H NMR
2.8598 ppm	-1e-05	1H NMR
3.0951 ppm	-1e-05	1H NMR
3.8532 ppm	-1e-05	1H NMR
5.1814 ppm	-1e-05	1H NMR
5.1836 ppm	-1e-05	1H NMR
5.1875 ppm	-1e-05	1H NMR
5.215 ppm	-1e-05	1H NMR
5.2177 ppm	-1e-05	1H NMR
5.2765 ppm	-1e-05	1H NMR
5.3024 ppm	-1e-05	1H NMR
5.3084 ppm	-1e-05	1H NMR
5.3452 ppm	-1e-05	1H NMR
5.3601 ppm	-1e-05	1H NMR
9.3722 ppm	-1e-05	1H NMR
0.72_257.0391m/z	-1e-05	UHPOS
0.86_448.1315m/z	-1e-05	UHPOS
1.05_186.0789n	-1e-05	UHPOS
1.27_144.0654m/z	-1e-05	UHPOS
2.27_370.1141n	-1e-05	UHPOS
2.73_765.2021m/z	-1e-05	UHPOS
2.77_290.0644n	-1e-05	UHPOS
3.11_339.1907m/z	-1e-05	UHPOS
3.17_448.1555n	-1e-05	UHPOS
3.17_556.1244m/z	-1e-05	UHPOS
3.53_580.2215m/z	-1e-05	UHPOS
3.82_124.9861m/z	-1e-05	UHPOS
3.87_407.0966m/z	-1e-05	UHPOS
3.98_340.1879m/z	-1e-05	UHPOS
4.12_326.3340m/z	-1e-05	UHPOS
4.33_223.1618m/z	-1e-05	UHPOS
4.37_305.2115m/z	-1e-05	UHPOS
5.02_714.2424m/z	-1e-05	UHPOS
5.32_476.2086n	-1e-05	UHPOS
5.85_513.2971m/z	-1e-05	UHPOS
6.00_191.1383m/z	-1e-05	UHPOS
6.01_130.0859m/z	-1e-05	UHPOS
6.01_175.1436m/z	-1e-05	UHPOS
0.48_463.0398m/z	-1e-05	URNEG
0.59_852.1810m/z	-1e-05	URNEG
0.61_198.9915m/z	-1e-05	URNEG
0.61_962.3016m/z	-1e-05	URNEG
0.64_397.1749m/z	-1e-05	URNEG
0.73_362.0973n	-1e-05	URNEG
0.81_566.1614m/z	-1e-05	URNEG
0.82_701.2629m/z	-1e-05	URNEG
0.83_283.0172m/z	-1e-05	URNEG
0.83_371.1157m/z	-1e-05	URNEG
0.85_159.1139m/z	-1e-05	URNEG
0.91_357.1378m/z	-1e-05	URNEG
0.94_370.1073m/z	-1e-05	URNEG
0.96_187.2349m/z	-1e-05	URNEG
0.96_418.1675n	-1e-05	URNEG
0.96_486.0679m/z	-1e-05	URNEG
1.00_400.1554n	-1e-05	URNEG
1.34_455.1860m/z	-1e-05	URNEG
1.44_155.0578m/z	-1e-05	URNEG
1.46_1009.3174m/z	-1e-05	URNEG
1.49_245.1140m/z	-1e-05	URNEG
1.51_216.9450m/z	-1e-05	URNEG
1.68_546.2128n	-1e-05	URNEG
1.79_835.2141m/z	-1e-05	URNEG
1.83_202.0719m/z	-1e-05	URNEG
1.85_854.3256n	-1e-05	URNEG
2.01_845.2030m/z	-1e-05	URNEG
2.02_941.3584n	-1e-05	URNEG
2.11_116.0481n	-1e-05	URNEG
2.32_197.0795m/z	-1e-05	URNEG
2.42_399.1478m/z	-1e-05	URNEG
2.72_814.0931m/z	-1e-05	URNEG
2.74_687.0830m/z	-1e-05	URNEG
3.07_459.1442m/z	-1e-05	URNEG
3.09_158.0824m/z	-1e-05	URNEG
3.84_207.1790m/z	-1e-05	URNEG
3.94_172.0977m/z	-1e-05	URNEG
4.07_363.1636m/z	-1e-05	URNEG
4.19_108.0817n	-1e-05	URNEG
4.94_565.2234m/z	-1e-05	URNEG
5.23_595.2301m/z	-1e-05	URNEG
5.49_332.1575m/z	-1e-05	URNEG
5.69_351.2158m/z	-1e-05	URNEG
6.74_271.1908m/z	-1e-05	URNEG
6.75_269.1754m/z	-1e-05	URNEG
6.89_297.1078m/z	-1e-05	URNEG
7.14_651.3863m/z	-1e-05	URNEG
7.56_494.0627m/z	-1e-05	URNEG
7.71_333.1543m/z	-1e-05	URNEG
8.58_625.3463n	-1e-05	URNEG
0.60_819.2742m/z	-1e-05	URPOS
0.62_112.0380m/z	-1e-05	URPOS
0.68_465.2168m/z	-1e-05	URPOS
0.76_276.1527m/z	-1e-05	URPOS
0.77_87.0320n	-1e-05	URPOS
0.80_295.1850m/z	-1e-05	URPOS
0.80_901.3242m/z	-1e-05	URPOS
0.81_350.1386m/z	-1e-05	URPOS
0.88_344.0599n	-1e-05	URPOS
0.90_202.1180m/z	-1e-05	URPOS
0.91_200.1026m/z	-1e-05	URPOS
0.94_585.1989m/z	-1e-05	URPOS
0.95_264.5509m/z	-1e-05	URPOS
0.97_437.0957m/z	-1e-05	URPOS
1.02_284.1957m/z	-1e-05	URPOS
1.05_164.1035m/z	-1e-05	URPOS
1.07_714.2431m/z	-1e-05	URPOS
1.35_262.0181m/z	-1e-05	URPOS
1.36_159.0759m/z	-1e-05	URPOS
1.37_877.3147m/z	-1e-05	URPOS
1.39_275.1586m/z	-1e-05	URPOS
1.47_514.1996n	-1e-05	URPOS
1.56_226.0202m/z	-1e-05	URPOS
1.70_260.1490m/z	-1e-05	URPOS
1.79_115.0387m/z	-1e-05	URPOS
1.79_173.0908m/z	-1e-05	URPOS
1.87_172.1334m/z	-1e-05	URPOS
2.07_895.3504n	-1e-05	URPOS
2.59_408.2584m/z	-1e-05	URPOS
2.67_283.9966n	-1e-05	URPOS
3.33_356.1920m/z	-1e-05	URPOS
3.38_200.1273m/z	-1e-05	URPOS
3.41_192.0398n	-1e-05	URPOS
3.46_227.1320m/z	-1e-05	URPOS
3.53_360.1989m/z	-1e-05	URPOS
3.56_318.9852m/z	-1e-05	URPOS
5.07_246.1652m/z	-1e-05	URPOS
5.09_294.0423m/z	-1e-05	URPOS
5.44_204.0872m/z	-1e-05	URPOS
5.95_226.0838n	-1e-05	URPOS
6.88_156.1375m/z	-1e-05	URPOS
6.96_302.3685m/z	-1e-05	URPOS
6.96_85.0281m/z	-1e-05	URPOS
8.02_186.0759m/z	-1e-05	URPOS
8.39_385.3087m/z	-1e-05	URPOS
2.8587 ppm	-2e-05	1H NMR
5.1825 ppm	-2e-05	1H NMR
5.282 ppm	-2e-05	1H NMR
5.309 ppm	-2e-05	1H NMR
0.86_242.0219m/z	-2e-05	UHPOS
2.99_483.0708m/z	-2e-05	UHPOS
2.99_602.1775m/z	-2e-05	UHPOS
4.33_147.0890n	-2e-05	UHPOS
5.86_134.1647n	-2e-05	UHPOS
0.60_755.2118m/z	-2e-05	URNEG
0.68_916.2553m/z	-2e-05	URNEG
1.18_349.0746m/z	-2e-05	URNEG
1.34_411.1350n	-2e-05	URNEG
2.18_481.2255m/z	-2e-05	URNEG
3.82_707.1105m/z	-2e-05	URNEG
4.85_301.1650m/z	-2e-05	URNEG
5.17_383.2037m/z	-2e-05	URNEG
5.43_552.2779m/z	-2e-05	URNEG
6.14_270.1348m/z	-2e-05	URNEG
6.84_415.0571n	-2e-05	URNEG
0.60_966.3740m/z	-2e-05	URPOS
0.72_349.1112m/z	-2e-05	URPOS
0.92_217.2444m/z	-2e-05	URPOS
0.94_217.1991m/z	-2e-05	URPOS
0.95_213.1226m/z	-2e-05	URPOS
1.36_501.1493m/z	-2e-05	URPOS
1.51_174.1233m/z	-2e-05	URPOS
2.57_327.1537m/z	-2e-05	URPOS
3.85_275.1434m/z	-2e-05	URPOS
6.27_139.1107m/z	-2e-05	URPOS
6.96_302.5679m/z	-2e-05	URPOS
7.58_406.1954n	-2e-05	URPOS
2.033 ppm	-3e-05	1H NMR	N-acetylated compound
2.0341 ppm	-3e-05	1H NMR	N-acetylated compound
2.0346 ppm	-3e-05	1H NMR	N-acetylated compound
1.1946 ppm	-3e-05	1H NMR
1.2045 ppm	-3e-05	1H NMR
1.2474 ppm	-3e-05	1H NMR
1.7213 ppm	-3e-05	1H NMR
1.7224 ppm	-3e-05	1H NMR
1.7372 ppm	-3e-05	1H NMR
2.0572 ppm	-3e-05	1H NMR
2.8708 ppm	-3e-05	1H NMR
2.8725 ppm	-3e-05	1H NMR
5.2166 ppm	-3e-05	1H NMR
5.2837 ppm	-3e-05	1H NMR
5.2897 ppm	-3e-05	1H NMR
8.1644 ppm	-3e-05	1H NMR
0.76_646.2627m/z	-3e-05	UHPOS
0.79_177.0135m/z	-3e-05	UHPOS
1.05_185.0658m/z	-3e-05	UHPOS
1.07_114.1271m/z	-3e-05	UHPOS
1.67_383.1365m/z	-3e-05	UHPOS
2.22_349.1096m/z	-3e-05	UHPOS
2.99_287.0231m/z	-3e-05	UHPOS
2.99_679.1214m/z	-3e-05	UHPOS
3.08_547.2104m/z	-3e-05	UHPOS
3.18_210.0614n	-3e-05	UHPOS
3.25_133.0427m/z	-3e-05	UHPOS
3.39_186.1478m/z	-3e-05	UHPOS
3.69_423.9453m/z	-3e-05	UHPOS
3.95_303.2871m/z	-3e-05	UHPOS
4.49_87.0435m/z	-3e-05	UHPOS
4.63_204.1693m/z	-3e-05	UHPOS
4.67_98.0959m/z	-3e-05	UHPOS
5.32_433.2518m/z	-3e-05	UHPOS
5.59_324.1904m/z	-3e-05	UHPOS
5.70_173.1640m/z	-3e-05	UHPOS
5.89_231.1701m/z	-3e-05	UHPOS
6.01_84.0802m/z	-3e-05	UHPOS
0.48_479.0172m/z	-3e-05	URNEG
0.60_872.2784m/z	-3e-05	URNEG
0.61_899.2981m/z	-3e-05	URNEG
0.61_932.2794m/z	-3e-05	URNEG
0.66_585.1300m/z	-3e-05	URNEG
0.81_564.1681m/z	-3e-05	URNEG
0.81_626.1639m/z	-3e-05	URNEG
0.91_215.2304m/z	-3e-05	URNEG
0.96_362.1741n	-3e-05	URNEG
1.21_142.0513m/z	-3e-05	URNEG
1.32_346.0705m/z	-3e-05	URNEG
1.32_511.0539m/z	-3e-05	URNEG
1.51_473.1103m/z	-3e-05	URNEG
1.75_289.0563m/z	-3e-05	URNEG
2.42_199.0323n	-3e-05	URNEG
2.73_263.1503m/z	-3e-05	URNEG
2.94_222.1942m/z	-3e-05	URNEG
4.16_155.1082m/z	-3e-05	URNEG
4.82_515.2017m/z	-3e-05	URNEG
5.53_322.2081m/z	-3e-05	URNEG
6.12_321.2058m/z	-3e-05	URNEG
6.14_283.1178m/z	-3e-05	URNEG
6.91_157.1234m/z	-3e-05	URNEG
8.01_510.1294m/z	-3e-05	URNEG
0.51_223.0244m/z	-3e-05	URPOS
0.74_861.3228m/z	-3e-05	URPOS
0.78_70.0285m/z	-3e-05	URPOS
0.85_349.0174m/z	-3e-05	URPOS
0.86_205.1442m/z	-3e-05	URPOS
0.95_510.1376n	-3e-05	URPOS
0.99_731.2585m/z	-3e-05	URPOS
1.29_223.0508n	-3e-05	URPOS
1.36_70.0649m/z	-3e-05	URPOS
1.50_266.0716m/z	-3e-05	URPOS
1.68_315.1066n	-3e-05	URPOS
1.77_252.0853m/z	-3e-05	URPOS
1.77_685.2474m/z	-3e-05	URPOS
1.79_115.0865m/z	-3e-05	URPOS
2.31_126.0546m/z	-3e-05	URPOS
2.79_335.1565m/z	-3e-05	URPOS
3.18_334.2102m/z	-3e-05	URPOS
3.46_262.1311n	-3e-05	URPOS
4.50_243.1694m/z	-3e-05	URPOS
4.90_279.0220m/z	-3e-05	URPOS
5.46_530.2664m/z	-3e-05	URPOS
6.17_477.2606m/z	-3e-05	URPOS
6.20_363.1030m/z	-3e-05	URPOS
6.27_299.2090n	-3e-05	URPOS
6.27_300.3519m/z	-3e-05	URPOS
6.96_301.2248n	-3e-05	URPOS
6.96_392.2013m/z	-3e-05	URPOS
7.74_358.3212m/z	-3e-05	URPOS
7.78_358.4053m/z	-3e-05	URPOS
2.0418 ppm	-4e-05	1H NMR	N-acetylated compound
0.57229 ppm	-4e-05	1H NMR
2.6069 ppm	-4e-05	1H NMR
2.6086 ppm	-4e-05	1H NMR
2.8538 ppm	-4e-05	1H NMR
2.8543 ppm	-4e-05	1H NMR
2.8719 ppm	-4e-05	1H NMR
2.8736 ppm	-4e-05	1H NMR
5.1831 ppm	-4e-05	1H NMR
5.1869 ppm	-4e-05	1H NMR
5.1891 ppm	-4e-05	1H NMR
5.2155 ppm	-4e-05	1H NMR
5.2205 ppm	-4e-05	1H NMR
5.2254 ppm	-4e-05	1H NMR
5.3595 ppm	-4e-05	1H NMR
1.25_279.0151m/z	-4e-05	UHPOS
1.34_155.0422m/z	-4e-05	UHPOS
2.36_651.1943m/z	-4e-05	UHPOS
2.99_158.0443m/z	-4e-05	UHPOS
3.18_891.2649m/z	-4e-05	UHPOS
3.60_255.0620n	-4e-05	UHPOS
3.86_155.1172m/z	-4e-05	UHPOS
4.03_299.2101n	-4e-05	UHPOS
4.71_731.2564m/z	-4e-05	UHPOS
5.51_245.2791m/z	-4e-05	UHPOS
0.47_457.0228m/z	-4e-05	URNEG
0.63_326.1181n	-4e-05	URNEG
0.68_463.2032m/z	-4e-05	URNEG
0.81_210.0881m/z	-4e-05	URNEG
0.83_231.1347m/z	-4e-05	URNEG
0.90_228.0613m/z	-4e-05	URNEG
0.92_173.1294m/z	-4e-05	URNEG
1.34_131.0829m/z	-4e-05	URNEG
1.34_503.1558m/z	-4e-05	URNEG
1.36_708.2653n	-4e-05	URNEG
1.43_115.0042m/z	-4e-05	URNEG
1.43_179.0216m/z	-4e-05	URNEG
2.45_529.0588m/z	-4e-05	URNEG
3.12_417.1684m/z	-4e-05	URNEG
4.34_177.0022m/z	-4e-05	URNEG
6.25_285.0372m/z	-4e-05	URNEG
7.40_367.2108m/z	-4e-05	URNEG
7.99_662.3517m/z	-4e-05	URNEG
8.29_430.1680m/z	-4e-05	URNEG
0.62_548.1883n	-4e-05	URPOS
0.63_155.0634n	-4e-05	URPOS
0.70_934.3341m/z	-4e-05	URPOS
0.81_284.5799m/z	-4e-05	URPOS
0.82_805.2853n	-4e-05	URPOS
0.94_349.1093m/z	-4e-05	URPOS
1.46_148.0368n	-4e-05	URPOS
1.55_153.0182m/z	-4e-05	URPOS
1.58_156.0643m/z	-4e-05	URPOS
1.60_213.0131m/z	-4e-05	URPOS
2.73_186.1477m/z	-4e-05	URPOS
3.07_182.0810m/z	-4e-05	URPOS
3.23_303.0407n	-4e-05	URPOS
3.71_330.2351m/z	-4e-05	URPOS
3.83_153.1269m/z	-4e-05	URPOS
4.08_309.1889n	-4e-05	URPOS
4.28_260.1849m/z	-4e-05	URPOS
5.89_199.1206n	-4e-05	URPOS
6.08_478.2616m/z	-4e-05	URPOS
6.27_85.0281m/z	-4e-05	URPOS
6.49_311.2596m/z	-4e-05	URPOS
6.88_258.1276n	-4e-05	URPOS
4.5008 ppm	-5e-05	1H NMR	N-acetylated compound
2.8549 ppm	-5e-05	1H NMR
5.1803 ppm	-5e-05	1H NMR
2.78_652.2054m/z	-5e-05	UHPOS
2.99_536.1878m/z	-5e-05	UHPOS
3.59_296.0271m/z	-5e-05	UHPOS
5.11_749.2956n	-5e-05	UHPOS
0.48_259.0784m/z	-5e-05	URNEG
0.64_503.1246m/z	-5e-05	URNEG
0.65_669.1970m/z	-5e-05	URNEG
0.70_591.1746m/z	-5e-05	URNEG
0.85_486.1509m/z	-5e-05	URNEG
0.88_263.0719m/z	-5e-05	URNEG
0.96_272.0500m/z	-5e-05	URNEG
1.38_300.0743n	-5e-05	URNEG
1.83_245.1139m/z	-5e-05	URNEG
2.06_281.1505m/z	-5e-05	URNEG
2.33_213.9572m/z	-5e-05	URNEG
3.49_412.9243m/z	-5e-05	URNEG
5.30_556.0588m/z	-5e-05	URNEG
0.59_281.1003m/z	-5e-05	URPOS
0.72_517.0896m/z	-5e-05	URPOS
0.77_357.0535n	-5e-05	URPOS
0.82_349.1104m/z	-5e-05	URPOS
0.87_231.2154m/z	-5e-05	URPOS
0.91_146.1170m/z	-5e-05	URPOS
1.28_934.3362m/z	-5e-05	URPOS
1.32_351.0487n	-5e-05	URPOS
1.44_128.0102m/z	-5e-05	URPOS
1.88_877.3151m/z	-5e-05	URPOS
2.00_347.1788m/z	-5e-05	URPOS
2.84_205.1537m/z	-5e-05	URPOS
6.97_401.2714m/z	-5e-05	URPOS
2.6102 ppm	-6e-05	1H NMR
5.1913 ppm	-6e-05	1H NMR
1.07_156.1376m/z	-6e-05	UHPOS
1.27_272.1482m/z	-6e-05	UHPOS
3.17_777.2211m/z	-6e-05	UHPOS
3.19_511.1019m/z	-6e-05	UHPOS
4.48_114.0907m/z	-6e-05	UHPOS
0.53_180.0698n	-6e-05	URNEG
0.85_244.1314m/z	-6e-05	URNEG
1.27_222.0440m/z	-6e-05	URNEG
1.53_197.0679m/z	-6e-05	URNEG
2.72_460.1670m/z	-6e-05	URNEG
5.03_154.0997n	-6e-05	URNEG
0.55_155.1174m/z	-6e-05	URPOS
0.98_266.5651m/z	-6e-05	URPOS
1.02_177.5462m/z	-6e-05	URPOS
1.44_144.5396m/z	-6e-05	URPOS
1.44_190.0459n	-6e-05	URPOS
1.55_305.0445m/z	-6e-05	URPOS
2.06_253.1314n	-6e-05	URPOS
2.22_231.1338m/z	-6e-05	URPOS
2.94_114.0908m/z	-6e-05	URPOS
4.28_174.1131m/z	-6e-05	URPOS
4.32_318.2258m/z	-6e-05	URPOS
1.2573 ppm	-7e-05	1H NMR
2.0605 ppm	-7e-05	1H NMR
2.8703 ppm	-7e-05	1H NMR
2.19_199.0632m/z	-7e-05	UHPOS
4.01_260.0552m/z	-7e-05	UHPOS
4.20_265.0839m/z	-7e-05	UHPOS
5.56_203.2467m/z	-7e-05	UHPOS
0.64_872.2766m/z	-7e-05	URNEG
0.80_648.2289m/z	-7e-05	URNEG
1.23_830.2889n	-7e-05	URNEG
1.51_365.0691m/z	-7e-05	URNEG
1.58_204.0640n	-7e-05	URNEG
2.07_557.2301n	-7e-05	URNEG
3.44_587.1246m/z	-7e-05	URNEG
3.49_485.9179m/z	-7e-05	URNEG
3.58_187.0076m/z	-7e-05	URNEG
5.03_423.0262m/z	-7e-05	URNEG
7.17_429.2104m/z	-7e-05	URNEG
0.48_404.9947m/z	-7e-05	URPOS
1.36_231.2607m/z	-7e-05	URPOS
1.37_205.0503m/z	-7e-05	URPOS
5.64_235.1686m/z	-7e-05	URPOS
1.2463 ppm	-8e-05	1H NMR
2.0588 ppm	-8e-05	1H NMR
2.8582 ppm	-8e-05	1H NMR
5.188 ppm	-8e-05	1H NMR
2.09_198.0623n	-8e-05	UHPOS
2.88_430.3307m/z	-8e-05	UHPOS
3.98_408.1763m/z	-8e-05	UHPOS
0.57_209.1439m/z	-8e-05	URNEG
0.91_406.1053n	-8e-05	URNEG
2.05_602.1116m/z	-8e-05	URNEG
2.33_366.0816m/z	-8e-05	URNEG
6.11_585.1922m/z	-8e-05	URNEG
0.93_144.3202m/z	-8e-05	URPOS
1.23_162.0752m/z	-8e-05	URPOS
1.39_731.2586m/z	-8e-05	URPOS
1.73_292.2010m/z	-8e-05	URPOS
5.0962 ppm	-9e-05	1H NMR
0.93_607.2067m/z	-9e-05	URNEG
1.43_317.0489m/z	-9e-05	URNEG
2.62_409.0142n	-9e-05	URNEG
1.49_604.2420m/z	-9e-05	URPOS
2.6168 ppm	-0.0001	1H NMR
0.57_893.2473m/z	-0.0001	URNEG
0.96_146.0694n	-0.0001	URNEG
8.04_554.2342n	-0.0001	URNEG
1.05_281.1451m/z	-0.0001	URPOS
0.2133 ppm	-0.00011	1H NMR
1.2056 ppm	-0.00011	1H NMR
1.7356 ppm	-0.00011	1H NMR
0.76_788.2642m/z	-0.00011	URPOS
2.25_260.1363n	-0.00011	URPOS
8.63_263.1998m/z	-0.00011	URPOS
5.2232 ppm	-0.00012	1H NMR
0.61_811.2372m/z	-0.00012	URNEG
0.92_215.1398m/z	-0.00012	URNEG
1.48_89.0482n	-0.00012	URNEG
2.25_187.0994m/z	-0.00012	URNEG
0.77_382.0547n	-0.00012	URPOS
0.92_158.0841m/z	-0.00012	URPOS
0.93_144.1018m/z	-0.00012	URPOS
5.1864 ppm	-0.00013	1H NMR
7.39_249.1118m/z	-0.00013	URNEG
6.93_214.1436m/z	-0.00013	URPOS
2.31_361.0157m/z	-0.00014	URNEG
