# Supplementary material for: Urinary metabolic phenotyping for Alzheimer’s disease
Source: Sci Rep. 2020 Dec 10;10:21745. doi: 10.1038/s41598-020-78031-9 (PMC7730184; doi:10.1038/s41598-020-78031-9)
Supplement: Supplementary file 1 — Supplementary Information. [file 41598_2020_78031_MOESM1_ESM.zip › SupplementaryData/TableS4_annotated_metabolites_with_quantitative_comparisons_between_groups.xlsx]

## Sheet: Annotated metabolite pairwise
Metabolite Group	Metabolic Feature	Reported Assay	Metabolite Annotation	ANOVA result, F(3,471)	ANOVA result, p-value	CTL vs AD	CTL vs cMCI	CTL vs sMCI	cMCI-AD	sMCI-AD	sMCI-cMCI
Exogenous	5.01_535.1753m/z	UHPOS	Diltiazem glucuronide	112.8	< 2E-16	1.53e-11	1.54e-11	0.0594	0.878	1.53e-11	1.54e-11
	5.51_551.1705m/z	UHPOS	Diltiazem-O-glucuronide	80.3	< 2E-16	1.53e-11	1.54e-11	0.0332	0.831	1.54e-11	1.82e-11
	2.58_151.0635n	URPOS	Paracetamol	59.34	< 2E-16	1.53e-11	0.998	7.3e-09	1.56e-11	5.27e-09	0.000785
	2.31_288.0117n	URPOS	Paracetamol sulphate	26.66	6.19e-16	1.53e-11	0.926	0.966	0.000136	1.54e-11	0.989
	2.59_318.0226n	URPOS	3-methoxy-paracetamol-sulphate	11.97	1.45e-07	4e-07	0.126	0.785	0.604	3.82e-05	0.381
	3.07_283.1580n	UHPOS	Quinine	13.26	2.56e-08	3.66e-07	0.00266	1.02e-06	1	1	1
Cholesterol derived metabolites	5.85_614.2613m/z	URNEG	Hydroxylated pregnanolone sulfate N-acetylglucosamine isomer 2*	34.75	< 2E-16	1.53e-11	0.0561	0.986	0.0141	1.54e-11	0.0945
	5.04_614.2623m/z	URNEG	Hydroxylated pregnanolone sulfate N-acetylglucosamine isomer 1*	46.28	< 2E-16	1.53e-11	0.00884	0.0826	0.001	1.54e-11	0.355
	6.13_685.2611m/z, 6.13_600.2850m/z, 6.13_600.4780m/z, 6.13_668.2724m/z, 6.13_736.2562m/z	URNEG	Pregnenolone sulfate N-acetylglucosamine	26.42	8.39e-16	1.54e-11	0.00487	0.0822	0.198	1.26e-08	0.264
	6.30_602.2977m/z	URNEG	Pregnanediol sulfate N-acetylglucosamine	13.06	3.34e-08	3.02e-07	0.949	0.93	0.0165	5.27e-06	0.999
	8.01_639.3614n	URNEG	Taurochenodeoxycholic or Taurodeoxycholic acid N-acetylglucosaminide *	20.31	2.18e-12	3.14e-10	0.999	0.903	7.07e-05	1.28e-08	0.935
Nucleosides, amines, carnitines, glycines	4.64_637.1565m/z	URPOS	Glutathione	40.13	< 2E-16	1.53e-11	1.54e-11	0.127	0.299	1.53e-11	1.54e-11
	1.2051, 1.1952 ppm	1H NMR	3-aminoisobutyrate	2.18	0.0899	0.944	0.625	0.375	0.39	0.111	0.998
	1.21_229.2724m/z, 1.72_229.2717m/z	URPOS	N,N,N-trimethyl-L-alanyl-L-proline betaine	34.09	< 2E-16	1.53e-11	0.0865	0.0557	0.00131	1.53e-11	0.886
	4.55_190.2275n	UHPOS	Butyryl or isobutyryl carnitine *	14.54	4.57e-09	1.16e-08	0.00725	0.353	0.933	5.5e-05	0.13
	2.873 ppm	1H NMR	Trimethylamine	1.68	0.171	0.281	0.948	0.167	0.938	0.985	0.859
	1.7312 ppm	1H NMR	L-Lysine	1.33	0.256	0.99	0.907	0.465	0.814	0.255	0.993
	3.80_258.1087m/z, 3.80_126.0658m/z	UHPOS	5-methylcytidine	18.56	2.16e-11	2.67e-11	0.179	0.0989	0.0569	7.06e-06	0.947
	2.03_112.0501m/z	UHPOS	2-O-methylcytidine	20.54	1.62e-12	1.93e-09	0.712	0.979	0.0152	9.82e-11	0.547
	3.74_249.0860n	UHPOS	S-adenosylmethionine isomer *	9.24	5.99e-06	2.9e-06	0.171	0.318	0.658	0.00439	0.777
	2.62_125.0837n, 2.62_92.1133n	URPOS	N-acetylisoputreanine-gamma-lactam	13.42	2.06e-08	4.55e-09	0.0174	0.00536	0.76	0.021	0.846
Sugars	5.4085 ppm	1H NMR	Sucrose	5.032	0.92	0.000678	0.599	0.156	0.628	0.305	1
	5.2831, 5.276 ppm	1H NMR	Galactose	0.17	0.92	0.905	0.977	0.974	1	0.995	0.999
